# Supplementary material for: Genome-wide analysis of DNA methylation identifies S100A13 as an epigenetic biomarker in individuals with chronic (≥ 30 years) type 2 diabetes without diabetic retinopathy
Source: Clin Epigenetics. 2020 Jun 3;12:77. doi: 10.1186/s13148-020-00871-z (PMC7268721; doi:10.1186/s13148-020-00871-z)
Supplement: Supplementary file 1 — Additional file 1:. Supplement 1. [file 13148_2020_871_MOESM1_ESM.xlsx]

## Sheet: Sheet1
Target_ID	P.Value	Adjust.Pval	Beta.Difference	Mean_g11	Mean_g12	ILMNID	Name	AddressA_ID	AlleleA_ProbeSeq	AddressB_ID	AlleleB_ProbeSeq	Infinium_Design_Type	Next_Base	Color_Channel	Forward_Sequence	Genome_Build	CHR	MAPINFO	SourceSeq	Strand	UCSC_REFGENE_NAME	UCSC_REFGENE_ACCESSION	UCSC_REFGENE_GROUP	UCSC_CPG_ISLANDS_NAME	RELATION_TO_UCSC_CPG_ISLAND	Phantom4_Enhancers	Phantom5_Enhancers	DMR	X450k_Enhancer	HMM_Island	Regulatory_Feature_Name	Regulatory_Feature_Group	GencodeBasicV12_NAME	GencodeBasicV12_Accession	GencodeBasicV12_Group	GencodeCompV12_NAME	GencodeCompV12_Accession	GencodeCompV12_Group	DNase_Hypersensitivity_NAME	DNase_Hypersensitivity_Evidence_Count	OpenChromatin_NAME	OpenChromatin_Evidence_Count	TFBS_NAME	TFBS_Evidence_Count	Methyl27_Loci	Methyl450_Loci	Chromosome_36	Coordinate_36	SNP_ID
cg02873163	1.91284e-05	0.480498	0.150454	0.700034	0.549579	cg02873163	cg02873163	20712130	ACTCAAACAAAAATTCAAAAAAAAACTTTAAATAATCAAACAACAACACA	50701552	ACTCAAACAAAAATTCAAAAAAAAACTTTAAATAATCGAACAACAACGCG	I	T	Red	CGGCGGGTGGGGCTGGAAGAGGCATTCTCTTTTCTGTCCACCCCGTCACACACTCCTGCA[CG]CGCTGTTGCTCGATCATCCAAAGCTCCTTCCTGAATTCCTGTCTGAGCTGGCTCTGGGGG	37	1	153599829	CGCGCTGTTGCTCGATCATCCAAAGCTCCTTCCTGAATTCCTGTCTGAGC	F	S100A13;S100A13;S100A13;S100A13;S100A1;S100A13	NM_001024212;NM_001024211;NM_005979;NM_001024210;NM_006271;NM_001024213	TSS200;5'UTR;5'UTR;5'UTR;TSS1500;TSS1500						TRUE				S100A13;S100A13;S100A1;S100A13;S100A13;S100A13;S100A1;S100A1;S100A1;S100A13	ENST00000392623.1;ENST00000491177.1;ENST00000368698.3;ENST00000440685.2;ENST00000339556.3;ENST00000368699.1;ENST00000469893.1;ENST00000292169.1;ENST00000368696.3;ENST00000392622.1	TSS200;3'UTR;TSS1500;5'UTR;5'UTR;5'UTR;TSS1500;TSS1500;TSS1500;TSS1500	S100A13;S100A13;S100A13;S100A13;S100A1;S100A13;S100A13;S100A13;S100A1;S100A1;S100A1;S100A1;S100A13	ENST00000392623.1;ENST00000476133.1;ENST00000491177.1;ENST00000497086.1;ENST00000368698.3;ENST00000440685.2;ENST00000339556.3;ENST00000368699.1;ENST00000469893.1;ENST00000292169.1;ENST00000368696.3;ENST00000436839.1;ENST00000392622.1	TSS200;3'UTR;3'UTR;3'UTR;TSS1500;5'UTR;5'UTR;5'UTR;TSS1500;TSS1500;TSS1500;TSS1500;TSS1500	chr1:153599340-153600475	3		NA		NA	NA	NA	1	151866453
cg03041055	0.0182322	0.77678	-0.142208	0.582176	0.724384	cg03041055	cg03041055	78713901	CAAATTTTACATATCTCCAAATAAAAAACTAAATAAACTACCTTATCACC			II			AGAAACATGACCAGATTTTGCATATCTCCAGGTAGGGAACTAAGTAGACTACCTTATCAC[CG]GCTAAGAAAACTTGCTACTAAACTATTAGGCCATCAATGGCTTGAATAAAAACCAGAGAA	37	1	192154460	AGATTTTGCATATCTCCAGGTAGGGAACTAAGTAGACTACCTTATCACCG	R	RGS18	NM_130782	3'UTR						NA				RGS18	ENST00000367460.3	3'UTR	RGS18	ENST00000367460.3	3'UTR		NA		NA		NA	NA	TRUE	1	190421083	rs79237493
cg04610742	0.00292655	0.704326	-0.162517	0.366393	0.52891	cg04610742	cg04610742	54672149	TACTCCTTTAAATCCAAATACAAAAAACTCAACAAATAAACATATCACAC			II			CCCTTTCTGGCTACTCCTTTGAGTCCAAGTACAGAAAGCTCAGCAGGTGAGCATGTCACA[CG]TTAGCAGACAAATACCAAACATACTTTTACTTCTGGAATCAAGAGCAGCAGAAGTTATTC	37	1	230513809	CGTGTGACATGCTCACCTGCTGAGCTTTCTGTACTTGGACTCAAAGGAGT	R	PGBD5	NM_024554	TSS1500						NA				PGBD5;PGBD5;PGBD5	ENST00000321327.2;ENST00000525115.1;ENST00000391860.1	TSS1500;TSS1500;5'UTR	PGBD5;PGBD5;PGBD5	ENST00000321327.2;ENST00000525115.1;ENST00000391860.1	TSS1500;TSS1500;5'UTR	chr1:230513645-230513935	3		NA		NA	NA	TRUE	1	228580432	rs4846953
cg04925407	0.0290422	0.798873	0.207169	0.859335	0.652166	cg04925407	cg04925407	72603562	TCAACACTTTCATAATACTACAAATCATCAAATTTACTAAAAACCTACCC			II			TATACAATTTACTGAAGTGTTTGCCTCCTGAAAGATGAGGGGAGGTCACTCACCGGAAGA[CG]GGCAGGTCCTTAGTAAACTTGATGACTTGCAGTACCATGAAAGTGTTGATGTCTGCGAAG	37	1	161202604	CGGGCAGGTCCTTAGTAAACTTGATGACTTGCAGTACCATGAAAGTGTTG	F	NR1I3;NR1I3;NR1I3;NR1I3;NR1I3;NR1I3;NR1I3;NR1I3;NR1I3;NR1I3;NR1I3;NR1I3;NR1I3;NR1I3;NR1I3;NR1I3;NR1I3;NR1I3;NR1I3;NR1I3;NR1I3;NR1I3;NR1I3;NR1I3;NR1I3;NR1I3;NR1I3;NR1I3;NR1I3;NR1I3	NM_001077481;NM_005122;NM_001077474;NM_001077475;NM_001077473;NM_001077472;NM_001077482;NM_001077471;NM_001077470;NM_001077469;NM_001077479;NM_001077480;NM_001077478;NM_001077477;NM_001077476;NM_001077474;NM_001077469;NM_001077478;NM_001077475;NM_001077473;NM_001077477;NM_001077476;NM_001077481;NM_005122;NM_001077482;NM_001077471;NM_001077480;NM_001077472;NM_001077470;NM_001077479	ExonBnd;ExonBnd;ExonBnd;ExonBnd;ExonBnd;ExonBnd;ExonBnd;ExonBnd;ExonBnd;ExonBnd;ExonBnd;ExonBnd;ExonBnd;ExonBnd;ExonBnd;Body;Body;Body;Body;Body;Body;Body;Body;Body;Body;Body;Body;Body;Body;Body						NA				NR1I3;NR1I3	ENST00000512372.1;ENST00000479324.1	ExonBnd;TSS1500	NR1I3;NR1I3;NR1I3;NR1I3;NR1I3;NR1I3;NR1I3	ENST00000512372.1;ENST00000488651.1;ENST00000488651.1;ENST00000512340.1;ENST00000505944.1;ENST00000503547.1;ENST00000479324.1	ExonBnd;1stExon;3'UTR;3'UTR;3'UTR;3'UTR;TSS1500	chr1:161202485-161202755	3		NA		NA	NA	NA	1	159469228	rs143067018;rs2307424;rs41270857
cg05400155	0.0343713	0.808793	-0.206885	0.356199	0.563084	cg05400155	cg05400155	83701892	TCTATCTATATAATACAAACATTAAAAACCACTAAACAACACAACCTAAC			II			AATCCCAGTTTTCTGTCTGTGTAATGCAGGCATTAGGAGCCACTGGGCAGCACAGCCTAG[CG]TTCTCATTTTCTTTTTAATATAATAGCTTTTTTGCAAAGAACGTAAAAGCAGTTGTGCAG	37	1	222006376	CGCTAGGCTGTGCTGCCCAGTGGCTCCTAATGCCTGCATTACACAGACAG	R	LOC101929771	NR_125989	Body						TRUE				RP11-191N8.2	ENST00000431729.1	3'UTR	RP11-191N8.2	ENST00000431729.1	3'UTR	chr1:222005940-222006415	3		NA		NA	NA	NA	1	220072999	rs556366402;rs9441977;rs545294546
cg06487085	0.0255668	0.792481	0.184474	0.412882	0.228408	cg06487085	cg06487085	45669570	CAATAATACTATCATAATTCACTACAATATCAAATTCCTAAACTCTAACC			II			TTAGCCACGTGCAGTGGCATGCATCTGCACCCAGCTACTCGGAAGGCTGGGGCTGGAGGA[CG]GCTAGAGCCCAGGAATTTGACACTGCAGTGAACTATGATAGCACTACTGTACTCCAGCCT	37	1	219790221	CGGCTAGAGCCCAGGAATTTGACACTGCAGTGAACTATGATAGCACTACT	F				chr1:219786334-219786562	S_Shelf				NA											NA		NA		NA	NA	NA	1	217856844	rs11118367
cg07134368	0.00761464	0.740583	0.247749	0.661679	0.41393	cg07134368	cg07134368	23690956	ACRAAAACATATATACACCCAACTTAAAAAAATATTATCAAATATTTCAC			II			TAGCTGGGACTACGGGGGCATATATGCACCCAACTTGAAAAAGTATTATCAAATATTTCA[CG]GTTATAAAAACTGTATTTATATATAATTATGTGTTTAATATATAATTACACATAGGTTTT	37	1	231820076	CGGGGGCATATATGCACCCAACTTGAAAAAGTATTATCAAATATTTCACG	R	TSNAX-DISC1;DISC1;DISC1;DISC1;TSNAX-DISC1;DISC1;DISC1;DISC1;DISC1;TSNAX-DISC1;DISC1;DISC1;TSNAX-DISC1;DISC1;TSNAX-DISC1;DISC1;DISC1;DISC1;DISC1;DISC1;TSNAX-DISC1;TSNAX-DISC1;DISC1;DISC1;DISC1;DISC1;DISC1;TSNAX-DISC1;DISC1;DISC1;DISC1	NR_028394;NM_001164552;NM_001012959;NM_001164551;NR_028397;NM_001164553;NM_001012957;NM_001164541;NM_001164542;NR_028393;NM_001164550;NM_001164537;NR_028400;NM_001164554;NR_028398;NM_001164548;NM_001164555;NM_018662;NM_001164539;NM_001164556;NR_028399;NR_028395;NM_001164540;NM_001164544;NM_001164538;NM_001164545;NM_001012958;NR_028396;NM_001164546;NM_001164547;NM_001164549	Body;Body;Body;Body;Body;Body;Body;Body;Body;Body;Body;Body;Body;Body;Body;Body;Body;Body;Body;Body;Body;Body;Body;Body;Body;Body;Body;Body;Body;Body;Body						TRUE				DISC1	ENST00000366632.1	TSS1500	DISC1;DISC1	ENST00000366632.1;ENST00000468399.1	TSS1500;5'UTR		NA		NA	chr1:231819459-231821029	3	NA	TRUE	1	229886699	rs555491686;rs12034296
cg08468599	0.015555	0.769451	-0.167885	0.484314	0.652199	cg08468599	cg08468599	76788945	CAAAACATAACCAAAAAAACCAACTTCCCAAACTTAATCACCATATCACA	12771895	CAAAACGTAACCAAAAAAACCAACTTCCCAAACTTAATCACCGTATCACG	I	A	Red	GTCCTCCCTGCTAAGCCCTTCATTCTGAATTTCTAAAAGTAAGGGGATGTGGTGTGTGAC[CG]TGACACGGTGACCAAGTCTGGGAAGCTGGCTCCCCTGGCCACGCTCTGCCGTGTCTGCCA	37	1	2182126	CAGAGCGTGGCCAGGGGAGCCAGCTTCCCAGACTTGGTCACCGTGTCACG	F	SKI	NM_003036	Body						NA	1:2171986-2172489			SKI	ENST00000478223.2	5'UTR	SKI;SKI	ENST00000508416.1;ENST00000478223.2	5'UTR;5'UTR	chr1:2182105-2182355	3		NA		NA	NA	TRUE	1	2171986	rs149706334;rs548912974;rs568696784
cg08477332	0.000704458	0.664516	0.23788	0.761857	0.523977	cg08477332	cg08477332	9755436	CCTACCAATAAAACAATAACAACCCTAAAAAACTAATCACCRAAATACCC			II			CTGCATGGATGCCTGCCAGTGAGGCAGTGACAGCCCTGGGAGGCTGGTCACCGAGATGCC[CG]CCCCTGCTCCCTCTGGTGGTGGCCGTGTACACCATATGCCCCTCAAGCCAGGAAGGCAAG	37	1	153590243	CTGCCAGTGAGGCAGTGACAGCCCTGGGAGGCTGGTCACCGAGATGCCCG	R	S100A14	NM_020672	TSS1500						NA		1:153589758-153590695	Unclassified	S100A14;S100A14;S100A14	ENST00000368701.1;ENST00000344616.2;ENST00000368702.1	TSS1500;TSS1500;TSS1500	S100A14;S100A14;S100A14;S100A14	ENST00000368701.1;ENST00000344616.2;ENST00000469571.1;ENST00000368702.1	TSS1500;TSS1500;TSS1500;TSS1500	chr1:153590045-153590575	3		NA		NA	NA	TRUE	1	151856867	rs570124966;rs547338391
cg10032780	0.00551761	0.720374	-0.209858	0.440526	0.650384	cg10032780	cg10032780	43661154	TATAATAACAAAACCTATCACACTTACTTACTATAACACRATACTTTTAC			II			GGCAGACCTAATGTGGTGACAAAACCTATCACACTTGCTTACTGTGGCACGATGCTTTTG[CG]TTGTGACACAGCATAGCTACAGTGCTTACAGCACAATGCTGTGAGCCCAGAGGAGCTTCA	37	1	151917114	CGCAAAAGCATCGTGCCACAGTAAGCAAGTGTGATAGGTTTTGTCACCAC	R							chr1:151916920-151916920		NA										chr1:151916680-151917630	3		NA		NA	NA	NA	1	150183738	rs568284776;rs537653172;rs9943251
cg10236452	0.00315074	0.704326	0.257268	0.327414	0.0701461	cg10236452	cg10236452	76686272	AAATCATATTTAAAAAAACAACACAACCCCCAAAACTCCACTAAAACACA	4610450	AAATCATATTTAAAAAAACGACGCGACCCCCAAAACTCCGCTAAAACGCG	I	C	Grn	TGAGGACGCGGCGCGGGCTGCTGGCCGCGTCGCCGAGGGAGGGCCCGGACAGCCCTGCAG[CG]CGTCTCAGCGGAGCCCTGGGGGCCGCGCCGCTCCTCCAAACATGATTCAGAACCGCCCGT	37	1	208132590	CGCGTCTCAGCGGAGCCCTGGGGGCCGCGCCGCTCCTCCAAACATGATTC	F				chr1:208132327-208133117	Island			DMR	NA	1:206198951-206199740	1:208132375-208133211	Unclassified_Cell_type_specific							chr1:208132305-208133015	3		NA		NA	NA	TRUE	1	206199213	rs553620645
cg11343894	3.6741e-05	0.555104	0.149671	0.652755	0.503084	cg11343894	cg11343894	28651877	TAAATACCTATACTAAACCCATCCTAAAACAAAAAATCAAAAACACCCCA	75662184	TAAATACCTATACTAAACCCGTCCTAAAACAAAAAATCAAAAACGCCCCG	I	T	Red	TGAACCCAGGACCCCACAGATCCTCCCCGCTCCTGTCTCCCGGTGACAAGGGTCCTGGAA[CG]GGGCGTCTCTGACTCCCTGCTCCAGGACGGGTTTAGTACAGGCACTCACAACCCCCTGGG	37	1	153599704	CGGGGCGTCTCTGACTCCCTGCTCCAGGACGGGTTTAGTACAGGCACTCA	F	S100A13;S100A13;S100A13;S100A13;S100A1;S100A13;S100A13	NM_005979;NM_001024212;NM_001024211;NM_001024213;NM_006271;NM_001024210;NM_001024212	5'UTR;1stExon;5'UTR;TSS200;TSS1500;5'UTR;5'UTR						TRUE				S100A13;S100A13;S100A13;S100A13;S100A1;S100A13;S100A13;S100A13;S100A1;S100A1;S100A1	ENST00000392623.1;ENST00000392622.1;ENST00000392623.1;ENST00000491177.1;ENST00000368698.3;ENST00000440685.2;ENST00000339556.3;ENST00000368699.1;ENST00000469893.1;ENST00000292169.1;ENST00000368696.3	5'UTR;TSS200;1stExon;3'UTR;TSS1500;5'UTR;5'UTR;5'UTR;TSS1500;TSS1500;TSS1500	S100A13;S100A13;S100A13;S100A13;S100A13;S100A13;S100A1;S100A13;S100A13;S100A13;S100A1;S100A1;S100A1;S100A1	ENST00000392623.1;ENST00000392622.1;ENST00000392623.1;ENST00000476133.1;ENST00000491177.1;ENST00000497086.1;ENST00000368698.3;ENST00000440685.2;ENST00000339556.3;ENST00000368699.1;ENST00000469893.1;ENST00000292169.1;ENST00000368696.3;ENST00000436839.1	5'UTR;TSS200;1stExon;3'UTR;3'UTR;3'UTR;TSS1500;5'UTR;5'UTR;5'UTR;TSS1500;TSS1500;TSS1500;TSS1500	chr1:153599340-153600475	3		NA		NA	NA	TRUE	1	151866328
cg11596404	1.88058e-06	0.442411	0.144955	0.673745	0.52879	cg11596404	cg11596404	22637217	ACTCCAAAACAAATTTAATACAAACACTCACAACCCCCTAAAATACAACA	42682554	ACTCCAAAACGAATTTAATACAAACACTCACAACCCCCTAAAATACGACG	I	A	Red	CTCTGACTCCCTGCTCCAGGACGGGTTTAGTACAGGCACTCACAACCCCCTGGGGTGCGG[CG]GGTGGGGCTGGAAGAGGCATTCTCTTTTCTGTCCACCCCGTCACACACTCCTGCACGCGC	37	1	153599772	CGCCGCACCCCAGGGGGTTGTGAGTGCCTGTACTAAACCCGTCCTGGAGC	R	S100A13;S100A13;S100A13;S100A13;S100A1;S100A13	NM_001024212;NM_001024211;NM_005979;NM_001024210;NM_006271;NM_001024213	TSS200;5'UTR;5'UTR;5'UTR;TSS1500;TSS1500						TRUE				S100A13;S100A13;S100A1;S100A13;S100A13;S100A13;S100A1;S100A1;S100A1;S100A13	ENST00000392623.1;ENST00000491177.1;ENST00000368698.3;ENST00000440685.2;ENST00000339556.3;ENST00000368699.1;ENST00000469893.1;ENST00000292169.1;ENST00000368696.3;ENST00000392622.1	TSS200;3'UTR;TSS1500;5'UTR;5'UTR;5'UTR;TSS1500;TSS1500;TSS1500;TSS1500	S100A13;S100A13;S100A13;S100A13;S100A1;S100A13;S100A13;S100A13;S100A1;S100A1;S100A1;S100A1;S100A13	ENST00000392623.1;ENST00000476133.1;ENST00000491177.1;ENST00000497086.1;ENST00000368698.3;ENST00000440685.2;ENST00000339556.3;ENST00000368699.1;ENST00000469893.1;ENST00000292169.1;ENST00000368696.3;ENST00000436839.1;ENST00000392622.1	TSS200;3'UTR;3'UTR;3'UTR;TSS1500;5'UTR;5'UTR;5'UTR;TSS1500;TSS1500;TSS1500;TSS1500;TSS1500	chr1:153599340-153600475	3		NA		NA	NA	NA	1	151866396	rs143088492
cg11915664	2.00947e-05	0.480498	0.140893	0.548116	0.407223	cg11915664	cg11915664	74726194	CCCTACTCCAAAACRAATTTAATACAAACACTCACAACCCCCTAAAATAC			II			CGTCTCTGACTCCCTGCTCCAGGACGGGTTTAGTACAGGCACTCACAACCCCCTGGGGTG[CG]GCGGGTGGGGCTGGAAGAGGCATTCTCTTTTCTGTCCACCCCGTCACACACTCCTGCACG	37	1	153599769	CCTGCTCCAGGACGGGTTTAGTACAGGCACTCACAACCCCCTGGGGTGCG	R	S100A13;S100A13;S100A13;S100A13;S100A1;S100A13	NM_001024212;NM_001024211;NM_005979;NM_001024210;NM_006271;NM_001024213	TSS200;5'UTR;5'UTR;5'UTR;TSS1500;TSS1500						TRUE				S100A13;S100A13;S100A1;S100A13;S100A13;S100A13;S100A1;S100A1;S100A1;S100A13	ENST00000392623.1;ENST00000491177.1;ENST00000368698.3;ENST00000440685.2;ENST00000339556.3;ENST00000368699.1;ENST00000469893.1;ENST00000292169.1;ENST00000368696.3;ENST00000392622.1	TSS200;3'UTR;TSS1500;5'UTR;5'UTR;5'UTR;TSS1500;TSS1500;TSS1500;TSS1500	S100A13;S100A13;S100A13;S100A13;S100A1;S100A13;S100A13;S100A13;S100A1;S100A1;S100A1;S100A1;S100A13	ENST00000392623.1;ENST00000476133.1;ENST00000491177.1;ENST00000497086.1;ENST00000368698.3;ENST00000440685.2;ENST00000339556.3;ENST00000368699.1;ENST00000469893.1;ENST00000292169.1;ENST00000368696.3;ENST00000436839.1;ENST00000392622.1	TSS200;3'UTR;3'UTR;3'UTR;TSS1500;5'UTR;5'UTR;5'UTR;TSS1500;TSS1500;TSS1500;TSS1500;TSS1500	chr1:153599340-153600475	3		NA		NA	NA	NA	1	151866393	rs143088492
cg12466610	0.0112897	0.756119	0.250188	0.693802	0.443613	cg12466610	cg12466610	87724238	CRAAAAATACTTAAAAAACCAAAATCCATTCAACACAACRCRACTAAATC			II			AAAAAATTGAACGGAAGATACTTGGAGAGCCAGGGTCCATTCAGCACAGCGCGGCTGGGT[CG]GCTTCCATTCCTGGGTCCGCAGCGCCCTCGTGTGGTAGGTGCCCAGCCTTCCTGGCTGCA	37	1	220950205	GGAAGATACTTGGAGAGCCAGGGTCCATTCAGCACAGCGCGGCTGGGTCG	R	MOSC2	NM_017898	Body						NA	1:219016817-219016859	1:220950048-220950519	Unclassified							chr1:220950100-220950335	3		NA		NA	NA	TRUE	1	219016828	rs150720999;rs76495903;rs12402066
cg12475902	0.0250206	0.791077	-0.144267	0.570871	0.715138	cg12475902	cg12475902	12795266	ATAAACATTATAACCCAATTAATATCTACAAACCTAAAAAAACCRAACRC			II			TGACCTAGTAATCCACCTGCCTCGGCCTCCCAAAGTGCTGGGATTACAGGCGTGAGCCAC[CG]CGCCCGGCCTCCTTAGGTTTGTAGACATTAATTGGGCCATAATGCTTACTTGGGTAGAGA	37	1	6764205	CGCGCCCGGCCTCCTTAGGTTTGTAGACATTAATTGGGCCATAATGCTTA	F				chr1:6761295-6762131	S_Shelf				NA											NA		NA		NA	NA	TRUE	1	6686792	rs278019;rs376315925
cg12525514	0.0227605	0.787749	0.155965	0.214692	0.0587274	cg12525514	cg12525514	4806878	CCCAACAAAAACCAACAATCCAAAAACAACCTAACCAACACAAAAAAACA	3681122	CCCAACAAAAACCAACAATCCGAAAACAACCTAACCAACGCGAAAAAACG	I	C	Grn	TGGGACGTCAGGCGCGCGCCGCCACGCCCGGCTAATTTTTTGTGTTTTTTGTAGAGGGGG[CG]TCTTCCCGCGTTGGCCAGGCTGTTCTCGGACTGCTGGCTTCTGCTGGGATTACAGGCCTG	37	1	1343260	CCCAGCAGAAGCCAGCAGTCCGAGAACAGCCTGGCCAACGCGGGAAGACG	F	MRPL20	NM_017971	TSS1500	chr1:1342004-1342952	S_Shore				NA		1:1342210-1343406	Unclassified	MRPL20;MRPL20	ENST00000482352.1;ENST00000344843.7	TSS1500;TSS1500	MRPL20;MRPL20;MRPL20;MRPL20;MRPL20	ENST00000492508.1;ENST00000477686.1;ENST00000487659.1;ENST00000482352.1;ENST00000344843.7	TSS1500;TSS1500;TSS1500;TSS1500;TSS1500	chr1:1342885-1343435	3		NA		NA	NA	TRUE	1	1333123	rs187404449;rs528793140
cg13849378	0.00121418	0.669462	0.309766	0.490014	0.180247	cg13849378	cg13849378	5679847	ACAACAAAACAAAAATAACAATCACCTAAACAACTAAAACCAAAACAACA	6801489	ACGACGAAACGAAAATAACGATCGCCTAAACAACTAAAACCGAAACGACG	I	C	Grn	CGGCAAGCGGAGCAGCGAGGCAGGGTAGCTTCATCACACTCGCGGCGGATGCGGATTCCG[CG]CCGCCCCGGCTCTAGCTGCTCAGGCGACCGCCACCCTCGCCTCGCCGCCGCCCGTGCACA	37	1	241520331	CGCCGCCCCGGCTCTAGCTGCTCAGGCGACCGCCACCCTCGCCTCGCCGC	F	RGS7;RGS7	NM_002924;NM_002924	5'UTR;1stExon	chr1:241520103-241520790	Island	high-CpG:239586709-239587134			NA	1:239586308-239587550			RGS7;RGS7;RGS7;RGS7;RGS7;RGS7	ENST00000366564.1;ENST00000366565.1;ENST00000348120.2;ENST00000366564.1;ENST00000366565.1;ENST00000366563.1	5'UTR;5'UTR;TSS1500;1stExon;1stExon;TSS200	RGS7;RGS7;RGS7;RGS7;RGS7;RGS7	ENST00000366564.1;ENST00000366565.1;ENST00000348120.2;ENST00000366564.1;ENST00000366565.1;ENST00000366563.1	5'UTR;5'UTR;TSS1500;1stExon;1stExon;TSS200	chr1:241519385-241520695	3		NA		NA	NA	TRUE	1	239586954
cg14856563	0.013148	0.758773	0.148916	0.724693	0.575776	cg14856563	cg14856563	98619416	ACACATTAACTAAAAATTAAAAATTCCACAACRTAACCRTAACCATAACC			II			TGTCACGACCTGCACATTAGCTGAAAATTGGAAATTCCACAGCGTGGCCGTGGCCATGGC[CG]TGGCCGCGGTGGGCTGGGCCAGAGCAGGGCTCGGAAACCGAGAGGCACAAGGGACTGAGC	37	1	19111089	CGGCCATGGCCACGGCCACGCTGTGGAATTTCCAATTTTCAGCTAATGTG	R				chr1:19110720-19110932	S_Shore				TRUE	1:18983446-18983677									chr1:19110945-19111255	3		NA		NA	NA	TRUE	1	18983676	rs74056623
cg14928444	0.0195865	0.779327	0.152989	0.703233	0.550245	cg14928444	cg14928444	2805834	CTTTCTCATCTACCTATACATCTTTAATACACCTAATCTCTAAAATTATC			II			ACCTGTTATCAGAGGCTGCCTGAGGCCCCAGCATAAATATTCAGTGTGCCTTTCACACCA[CG]ACAATTTTAGAGACCAGGTGCACCAAAGATGCACAGGCAGATGAGAAAGGGAGAGGGGAG	37	1	208623657	TTTCTCATCTGCCTGTGCATCTTTGGTGCACCTGGTCTCTAAAATTGTCG	F									NA											NA		NA	chr1:208623252-208623851	6	NA	NA	1	206690280	rs542378792;rs138084200
cg15517438	0.0360083	0.811657	0.176539	0.286139	0.1096	cg15517438	cg15517438	20786521	AATTTAACACAAAAACRTTAATACACATCAATATAACTTTCCAAAACTCC			II			CATGGATCCAAGGTTTAGCACAGAGGCGTTGATGCACATCAGTGTGGCTTTCCAGAACTC[CG]CTTTCCCTAGCCTTGCTTTGGGGTGAAGATGAGGCCCTGGGGTGCCTGCCTCATAGCCAC	37	1	225668030	CGGAGTTCTGGAAAGCCACACTGATGTGCATCAACGCCTCTGTGCTAAAC	R									NA										chr1:225667965-225668415	3		NA		NA	NA	NA	1	223734653	rs571196309;rs539498040;rs10799316
cg15558527	0.0180619	0.776756	-0.199874	0.544356	0.74423	cg15558527	cg15558527	35662566	TAATACACACACAACCCAAATAAACAACCATCATCACAAACAAATACACA	33665552	TAATACGCACACGACCCAAATAAACAACCATCATCACAAACAAATACACG	I	A	Red	GACCGTCTCTGCTGCCCTCACCTGGGCCCTGGGCCCACCCTTCTCTCTGCAGGGCCCTTT[CG]TGCACCTGTCTGTGATGATGGCTGCCTACCTGGGCCGTGTGCGCACCACGACCATCGGGG	37	1	16374846	CGTGCACCTGTCTGTGATGATGGCTGCCTACCTGGGCCGTGTGCGCACCA	F	CLCNKB;CLCNKB	NM_001165945;NM_000085	TSS1500;Body						NA				CLCNKB;CLCNKB;CLCNKB	ENST00000375668.2;ENST00000375667.3;ENST00000375668.2	5'UTR;TSS1500;ExonBnd	CLCNKB;CLCNKB;CLCNKB	ENST00000375668.2;ENST00000375667.3;ENST00000375668.2	5'UTR;TSS1500;ExonBnd	chr1:16374620-16374995	3		NA		NA	NA	TRUE	1	16247433	rs34591564;rs200728139;rs532989748
cg16029875	0.00274265	0.70319	0.198146	0.580574	0.382428	cg16029875	cg16029875	3790204	ACCATACTAAATTACCATAATAACTAACAACCTCCCAACTAAATTACCCA	42776823	ACCATACTAAATTACCGTAATAACTAACGACCTCCCAACTAAATTACCCG	I	A	Red	TTGAGGCTGACTTCCCCCAGCTCACCACCCTCCTCTCCGAACGCCAGCTAACCGGTTACC[CG]GGCAACCCAGCTGGGAGGCCGCCAGTTACCACGGCAACCCAGCATGGCCGCCAGGCTGCC	37	1	204320179	CGGGCAACCCAGCTGGGAGGCCGCCAGTTACCACGGCAACCCAGCATGGC	F	PLEKHA6	NM_014935	5'UTR						TRUE				PLEKHA6	ENST00000272203.2	5'UTR	PLEKHA6;PLEKHA6	ENST00000272203.2;ENST00000564627.1	5'UTR;3'UTR	chr1:204319840-204320615	3		NA		NA	NA	TRUE	1	202586802	rs186952015;rs570339735
cg18756931	0.015425	0.769451	0.204474	0.759514	0.55504	cg18756931	cg18756931	60806890	TACTCTCTATACCTAATCTACAACAATTCTACAACATAAAAAATAATACC			II			CCTCTCCCTTCTACTCTCTGTACCTGGTCTGCAGCAGTTCTGCAGCATGAAGAATGGTAC[CG]GGGGCAGCCCCTCACCCCTCCTCTCTCTGCTCTCCTTGCTGAAGCCGGCCATCTGCATAC	37	1	20095795	ACTCTCTGTACCTGGTCTGCAGCAGTTCTGCAGCATGAAGAATGGTACCG	R	TMCO4	NM_181719	Body						TRUE							TMCO4;TMCO4;TMCO4;TMCO4	ENST00000489135.1;ENST00000496528.1;ENST00000462171.1;ENST00000466661.1	3'UTR;3'UTR;3'UTR;3'UTR	chr1:20095705-20095935	3		NA		NA	NA	TRUE	1	19968382	rs2235653
cg19435944	0.0186159	0.776858	0.207155	0.278874	0.0717187	cg19435944	cg19435944	93742326	AAAAAACAACTACCCACAAACAATCACAAACTTTTTAACTTTTCCTACCA	54797538	AAAAAACGACTACCCGCAAACGATCGCGAACTTTTTAACTTTTCCTACCG	I	T	Red	CCTTTTGCCACCTATTCCCCGTCCGCTCTCCAGCCCCTTCCCCTGGTCCCAGATTGCCCA[CG]GCAGGAAAAGTTAAAAAGTTCGCGATCGTTTGCGGGTAGCCGTTTCTTTAAGCACTCTCC	37	1	86046805	CGGCAGGAAAAGTTAAAAAGTTCGCGATCGTTTGCGGGTAGCCGTTTCTT	F	CYR61	NM_001554	Body	chr1:86046362-86047240	Island				NA	1:85818724-85819828			CYR61	ENST00000480413.1	TSS200	CYR61	ENST00000480413.1	TSS200	chr1:86046060-86047495	3		NA		NA	NA	NA	1	85819393	rs187100544;rs530958161
cg23611477	0.0362563	0.812068	0.140355	0.712575	0.572221	cg23611477	cg23611477	11796917	ACCCTATCTATTTAAAACACAAAAACCTTTCACATATCATATAATTACAC			II			TCTGATAATCTGCCCTGTCTGTTTGGGGCACAGAGACCTTTCACATGTCATATAATTACA[CG]TACAGTTGGATTTACTTTCCTTGCTTTGTTGTGTCTTTTTTATTCTTCCCTTTTTGATTT	37	1	1644835	CGTGTAATTATATGACATGTGAAAGGTCTCTGTGCCCCAAACAGACAGGG	R	CDK11A;CDK11B;CDK11B;CDK11B;CDK11B;CDK11A;CDK11B;CDK11B	NM_033529;NM_033493;NM_033489;NM_033486;NM_033488;NM_024011;NM_033492;NM_033487	Body;Body;Body;Body;Body;Body;Body;5'UTR	chr1:1643593-1643811	S_Shore				NA				CDK11A	ENST00000460465.1	3'UTR	CDK11A;CDK11A;CDK11A	ENST00000467737.1;ENST00000356937.3;ENST00000460465.1	3'UTR;3'UTR;3'UTR		NA		NA		NA	NA	TRUE	1	1634695	rs541162412;rs564021596;rs532969735;rs2179382
cg23812489	0.0136765	0.761976	0.235672	0.836415	0.600743	cg23812489	cg23812489	99779204	ACATTTTCCCAAAAATCCAAACCCTAAACATACCAAACTACCAATAAATC			II			AAATAATGTTTTCAGATATGTTCAGGGTGAATTTAGAGTGAGCTTTCTTCCAGCACTCTG[CG]ATCCACTGGTAGTCTGGCATGTTTAGGGCCTGGACCCTTGGGAAAATGTTCACTTATGTA	37	1	152333596	CATTTTCCCAAGGGTCCAGGCCCTAAACATGCCAGACTACCAGTGGATCG	F	FLG2	NM_001014342	TSS1500						NA				FLG2;FLG-AS1	ENST00000388718.4;ENST00000392688.2	TSS1500;5'UTR	FLG2;FLG-AS1;FLG-AS1	ENST00000388718.4;ENST00000445097.1;ENST00000392688.2	TSS1500;5'UTR;5'UTR		NA		NA		NA	NA	TRUE	1	150600220	rs11204985
cg23830335	0.00627231	0.726514	-0.149388	0.373971	0.523359	cg23830335	cg23830335	84786108	ACCCCAACTAATTAATTTAAAAATATCTACAACTATAACTTACACCRAAC			II			ATGAAAACTTCTCTGGGGGTATGAATTGACACAGAATATTGAGTGCCAGTGAGTTCTCCA[CG]CCCGGTGCAAGTTACAGCTGCAGACATTTTCAAACCAACCAGCTGGGGTCCTCAGGGACT	37	1	229506493	CGCCCGGTGCAAGTTACAGCTGCAGACATTTTCAAACCAACCAGCTGGGG	F									NA										chr1:229506345-229506955	3		NA		NA	NA	NA	1	227573116	rs544717188;rs149473786;rs572275093;rs113012563;rs561075253;rs529869810
cg24051749	0.047268	0.824508	0.175647	0.700719	0.525072	cg24051749	cg24051749	63670595	AACCAAAATTAATCAAAACCTATAATAATCCTATTTATCCTCCAAATCAC			II			TTTAGATCTGAAGATCTGTGGGAACCCGCCTACCAATGAGATTGTTCGTTAGGGACACTA[CG]TGATTTGGAGGACAAACAGGATTATTACAGGTTCTGACCAACCCTGGCTCAAAGGACAGC	37	1	39340282	CGTGATTTGGAGGACAAACAGGATTATTACAGGTTCTGACCAACCCTGGC	F	MYCBP;GJA9	NM_012333;NM_030772	TSS1500;Body	chr1:39338479-39339349	S_Shore				NA				RP5-864K19.4;MYCBP;GJA9;RP5-864K19.4;RP5-864K19.4;MYCBP	ENST00000443161.1;ENST00000397572.2;ENST00000360786.3;ENST00000433671.1;ENST00000456813.1;ENST00000489803.1	5'UTR;TSS1500;1stExon;5'UTR;5'UTR;3'UTR	RP5-864K19.4;MYCBP;MYCBP;MYCBP;GJA9;MYCBP;RP5-864K19.4;RP5-864K19.4;MYCBP;MYCBP	ENST00000443161.1;ENST00000495043.1;ENST00000494695.1;ENST00000397572.2;ENST00000360786.3;ENST00000462027.1;ENST00000433671.1;ENST00000456813.1;ENST00000489803.1;ENST00000489575.1	5'UTR;TSS1500;TSS1500;TSS1500;1stExon;TSS200;5'UTR;5'UTR;3'UTR;3'UTR	chr1:39340120-39340455	3		NA		NA	NA	TRUE	1	39112869	rs880303;rs541886462
cg25465065	0.00659133	0.731846	0.203739	0.776757	0.573018	cg25465065	cg25465065	39617154	CACTAAATTATCATACCATAAAAAAAACCTCAAAACAAATCACAACCAAC			II			TCCTTCACTTTCACTGAATTATCATACCATAAAGGAGACCTCAGAACAGGTCACAGCCAG[CG]CTGGTGGTCAGAATTTGCTTCACCCCTGCCCTGGGCCCTATCCGCTGTCAGCTGCCTGAG	37	1	156198365	CGCTGGCTGTGACCTGTTCTGAGGTCTCCTTTATGGTATGATAATTCAGT	R	PMF1	NM_007221	Body						NA		1:156198278-156198393	Gene_Associated_Cell_type_specific	RP11-54H19.8;PMF1	ENST00000490491.1;ENST00000466489.1	5'UTR;5'UTR	RP11-54H19.8;PMF1;PMF1	ENST00000490491.1;ENST00000466489.1;ENST00000497069.1	5'UTR;5'UTR;5'UTR		NA		NA		NA	NA	TRUE	1	154464989	rs557888972;rs3768276
cg26555401	0.0449513	0.822422	0.140646	0.165018	0.0243719	cg26555401	cg26555401	74729838	TACAACTCCCACTATACCTAACTCTATCCATATTAATTCCCAAACAACCA	8635161	TACGACTCCCACTATACCTAACTCTATCCATATTAATTCCCAAACGACCG	I	T	Red	GGCGGCAGCCACTGCGACTCCCACTGTGCCTGGCTCTGTCCATATTAGTTCCCAGGCGGC[CG]TCGCCGTTCCAGCAGCGGCAGCGGCAGCGGCAGCGGCGGACATGTTGTGAGGCGGCGGCG	37	1	93811631	CGGCCGCCTGGGAACTAATATGGACAGAGCCAGGCACAGTGGGAGTCGCA	R	DR1;DR1	NM_001938;NM_001938	5'UTR;1stExon	chr1:93811218-93811940	Island	high-CpG:93584004-93584268			NA	1:93583807-93584897			DR1;DR1;DR1;DR1;RP4-717I23.3	ENST00000370272.3;ENST00000370272.3;ENST00000370267.1;ENST00000370267.1;ENST00000421202.1	5'UTR;1stExon;1stExon;5'UTR;TSS1500	DR1;DR1;DR1;DR1;RP4-717I23.3;RP4-717I23.3;RP4-717I23.3;RP4-717I23.3;RP4-717I23.3;RP4-717I23.3;RP4-717I23.3;RP4-717I23.3;RP4-717I23.3	ENST00000370272.3;ENST00000370272.3;ENST00000370267.1;ENST00000370267.1;ENST00000449305.1;ENST00000438777.1;ENST00000411670.1;ENST00000421202.1;ENST00000451302.1;ENST00000445076.1;ENST00000413606.1;ENST00000457387.1;ENST00000452347.1	5'UTR;1stExon;1stExon;5'UTR;TSS1500;TSS1500;TSS1500;TSS1500;TSS200;TSS1500;TSS1500;TSS1500;TSS1500	chr1:93811605-93812570	3		NA		NA	NA	TRUE	1	93584219	rs1062897
cg01332299	0.0329277	0.805699	0.182885	0.425785	0.2429	cg01332299	cg01332299	13703105	CAATAACTTACACATTTAATAACTAAACACAAATTTCTTACAAACTCCCC			II			TCCTAGAATACCAATAACTTACACATTTAGTGACTGAACACAGATTTCTTACAAGCTCCC[CG]CATGCCCCACACTCTGCCTGGTCCTCTCCAGTGTGAGAGGACACTCACACTTGAGTGTGA	37	2	85501998	CGGGGAGCTTGTAAGAAATCTGTGTTCAGTCACTAAATGTGTAAGTTATT	R	TCF7L1	NM_031283	Body						NA							TCF7L1	ENST00000442813.1	5'UTR		NA	chr2:85500721-85502144	6		NA	NA	NA	2	85355509	rs569562365;rs537017196;rs4441469
cg01592350	0.013527	0.760893	0.1648	0.878325	0.713526	cg01592350	cg01592350	51810178	AAACTAACACACCATATACACTATTCTATATTAAACATTCTTCACCTAAC			II			ATGGTGATGTAACGCAAAGAGGAGATCTTTATATACTGACATGGGCTTTCCAGGACAAAG[CG]TCAGGTGAAGAATGCCTAATACAGAACAGTGTATATGGTGTGCTAGCTTTTGTATGAGAA	37	2	8829827	AGCTAGCACACCATATACACTGTTCTGTATTAGGCATTCTTCACCTGACG	F				chr2:8825106-8826188	S_Shelf				NA											NA		NA		NA	NA	TRUE	2	8747278	rs78552162;rs74734794;rs541517190
cg01889056	0.00177188	0.68517	-0.164362	0.634323	0.798685	cg01889056	cg01889056	28679227	AACTTTACTTATAAAAACACAACTTTAAAACTTACAATATAACTATTTCC			II			ATTATGAATCAGACTTTGCTTGTAAAAGCACAGCTTTGGAACTTGCAGTGTGGCTATTTC[CG]CTTTTCATTTCATCTTCTAACTCCAGAAGGAAAAGGAACTGTCTATGTGAGTTTCCTGCT	37	2	216576264	ACTTTGCTTGTAAAAGCACAGCTTTGGAACTTGCAGTGTGGCTATTTCCG	R	LINC00607	NR_037195	Body				chr2:216576202-216576202		NA				AC012668.2;AC122136.1	ENST00000417485.2;ENST00000445174.1	5'UTR;3'UTR	AC012668.2;AC122136.1;AC122136.1;AC122136.1;AC122136.1	ENST00000417485.2;ENST00000445174.1;ENST00000423530.1;ENST00000413563.1;ENST00000451392.1	5'UTR;3'UTR;3'UTR;3'UTR;3'UTR	chr2:216576165-216576750	3		NA		NA	NA	NA	2	216284509	rs548024161;rs79396505;rs16854732;rs189160329
cg03459860	0.0185167	0.776858	0.182505	0.713243	0.530738	cg03459860	cg03459860	9653462	TTTTAAAAATACAATATAACCTAAACCTATACATACATACACACATATAC			II			ATTAGAGATAATTTTAGAAATACAGTGTAACCTAGACCTGTACATGCATGCACACATGTG[CG]CGCGCACACGCACACACACACACACTCATGCAAGATTTATTACAGACAACAGATACAAAG	37	2	76124531	TTTAGAAATACAGTGTAACCTAGACCTGTACATGCATGCACACATGTGCG	R									NA											NA		NA	chr2:76123731-76124820	6	NA	NA	2	75978039	rs144984146;rs10196119;rs182074348
cg04066495	0.0404036	0.81672	0.208806	0.586872	0.378066	cg04066495	cg04066495	68700527	AAAAACCCCCCRAAAACATAAAAACATAAAACAAAAATCTTCACCTATCC			II			ATTCTTCAAGGGAAGGCCCCCCGGGGACATGGGGACATGGGGCAGGAGTCTTCACCTGTC[CG]TGCCAGTGAGGAAGGCTGTGGGATGAGGAGGCAGGTGGGGACTGTGGGGACACTGGTGGT	37	2	219222123	CGGACAGGTGAAGACTCCTGCCCCATGTCCCCATGTCCCCGGGGGGCCTT	R	C2orf62	NM_198559	Body						TRUE		2:219221955-219222234	Unclassified_Cell_type_specific	C2orf62;AC021016.8	ENST00000481940.1;ENST00000411433.1	TSS1500;3'UTR	C2orf62;C2orf62;C2orf62;AC021016.8	ENST00000481940.1;ENST00000480532.1;ENST00000495773.1;ENST00000411433.1	TSS1500;5'UTR;TSS200;3'UTR	chr2:219222005-219222195	3		NA		NA	NA	TRUE	2	218930367	rs185682055;rs573644142;rs375735676;rs10172824
cg04514745	0.0184901	0.776858	-0.229058	0.420736	0.649794	cg04514745	cg04514745	63718858	TCTTATTTCCACTTATACAACTACTTTATAATCACATCTTTAAACACAAC			II			TATTCTTATGTGGATTCAGCCAGAATTAAAGTGTCTCATGTGTTTTCATCTATTAATTTA[CG]TTGTGTTTAAAGATGTGATCATAAAGCAGTTGTACAAGTGGAAACAAGAATAGATAAGTG	37	2	173914557	CGTTGTGTTTAAAGATGTGATCATAAAGCAGTTGTACAAGTGGAAACAAG	F	RAPGEF4;RAPGEF4;RAPGEF4;RAPGEF4;RAPGEF4	NM_001282901;NM_007023;NM_001100397;NM_001282900;NM_001282899	Body;Body;Body;Body;Body						TRUE							RAPGEF4;RAPGEF4	ENST00000484645.1;ENST00000498533.1	5'UTR;5'UTR		NA	chr2:173913291-173914614	6	chr2:173912861-173915233	6	NA	NA	2	173622803	rs3769211
cg04831745	0.00689571	0.73316	0.257533	0.764828	0.507295	cg04831745	cg04831745	44777892	AACAAACTAAAACATACAAAAAATAACTACTTACTTCAAACCACAAAACC			II			TTTCACTGACAAGCAGGCTGAGGCATACAGAGGGTAGCTGCTTGCTTCAGGCCACAAGGC[CG]CTAAGTTTGCTCTTACCCACCACGTGCAGAGTGTCTCCTGGGTGCTTAGTTAAAAAAAAA	37	2	46066212	CGGCCTTGTGGCCTGAAGCAAGCAGCTACCCTCTGTATGCCTCAGCCTGC	R	PRKCE	NM_005400	Body						NA				PRKCE	ENST00000467135.1	5'UTR	PRKCE;PRKCE;PRKCE;PRKCE	ENST00000467135.1;ENST00000497602.1;ENST00000480453.1;ENST00000476675.1	5'UTR;5'UTR;5'UTR;5'UTR		NA		NA	chr2:46063261-46068146	6	NA	NA	2	45919716	rs6761314;rs6733087
cg05696465	0.0120823	0.757376	0.163926	0.839507	0.675581	cg05696465	cg05696465	60701256	AAAAACTTATCACTAAAAAACTCTTTAATCCAACCACCTAAATTAAAACC			II			TGCCTCACCCAAGCAGCTGCCACACAGTCCTGGCACCCCCCCATCCCTGTCACATGCCTG[CG]GCCCCAACTCAGGTGGCTGGATTAAAGAGCTTCCTAGTGACAAGTCCTCAAAGGGCACTA	37	2	71229194	CGGCCCCAACTCAGGTGGCTGGATTAAAGAGCTTCCTAGTGACAAGTCCT	F									TRUE				AC007040.6	ENST00000416229.1	5'UTR	AC007040.6	ENST00000416229.1	5'UTR	chr2:71228925-71229335	3		NA		NA	NA	NA	2	71082702	rs66584237;rs539859519
cg05724451	0.0278011	0.798298	-0.185908	0.379279	0.565188	cg05724451	cg05724451	73727549	ACAAATATTCCAATACACTCTCAAAATAACAAATATACTATCCTATATAC			II			GACCTGAAAACATTCGAGAGAAGGGGAGGAAGGTGTGTGCTTTGGGAGGATATGAGTGCA[CG]CACATAGGACAGTACATCTGTCACTTTGAGAGTGTACTGGAACATTTGCATACCCTAAAT	37	2	204628809	CGCACATAGGACAGTACATCTGTCACTTTGAGAGTGTACTGGAACATTTG	F									NA		2:204628581-204628889	Unclassified_Cell_type_specific							chr2:204628485-204628895	3		NA		NA	NA	NA	2	204337054	rs10932019;rs530266795
cg06020182	0.00715453	0.735957	-0.14278	0.671729	0.81451	cg06020182	cg06020182	93743545	AAAAAACCACCAAAACCTAAAAATAAAAACCATAAAACATCAACCCAAAC			II			GCCAGAGCCGCTCATGTTGCCGATGAGAAAGCTCAGGCCAGGGAGGGAGGGGACGGGGCT[CG]CCTGGGCTGATGCCCCATGGCTCTCATCTCCAGGCCTTGGTGGCTCTCTCTGCATCTTTT	37	2	365232	CGCCTGGGCTGATGCCCCATGGCTCTCATCTCCAGGCCTTGGTGGCTCTC	F									NA	2:355054-355233										NA		NA		NA	NA	TRUE	2	355232
cg07391218	0.0215838	0.786189	0.18222	0.207545	0.0253248	cg07391218	cg07391218	53778586	AACAACAAAATACAAAAACTACAAAAACCAAACCAAACACTAAAAATCCA	92735245	AACAACGAAATACAAAAACTACGAAAACCGAACCGAACGCTAAAAATCCG	I	A	Red	CGAGGGCCGAGGAGCAGCGAGGTGCAGGGGCTGCGAGGGCCGAGCCGGGCGCTGAGGGTC[CG]GCAGGGGGCGTGGAGGGGGCGGGGCCCGGAGGGGGCGGGGCCGTAGGAAACTTGAGCGCC	37	2	10442879	AGCAGCGAGGTGCAGGGGCTGCGAGGGCCGAGCCGGGCGCTGAGGGTCCG	R	HPCAL1;HPCAL1	NM_134421;NM_002149	TSS1500;TSS200	chr2:10442308-10444509	Island				NA	2:10359233-10361513	2:10442480-10443134	Promoter_Associated	HPCAL1;HPCAL1	ENST00000381765.3;ENST00000307845.3	TSS1500;TSS200	HPCAL1;HPCAL1;HPCAL1	ENST00000381765.3;ENST00000423674.1;ENST00000307845.3	TSS1500;TSS200;TSS200	chr2:10442605-10444535	3		NA		NA	NA	TRUE	2	10360330	rs372817729;rs561222185;rs528517288
cg11344566	0.0159128	0.769451	0.184412	0.438537	0.254125	cg11344566	cg11344566	71652825	CAATTAAAACAACAAACACCAAAACTCAATAAACAACCAAATCCACCTCA	27746242	CAATTAAAACGACAAACGCCGAAACTCGATAAACAACCAAATCCACCTCG	I	T	Red	CCCGCTCGCCTATAAGGAGCTGTCCGCCACCCGGGTGCTGATTCCAGCTCTCGCGCCCGA[CG]AGGTGGATTTGGCTGTCCACCGAGCTCCGGCGCCTGTCGTTCTAATTGGGTTTGGATTTG	37	2	124782885	CAATTAGAACGACAGGCGCCGGAGCTCGGTGGACAGCCAAATCCACCTCG	F	CNTNAP5;CNTNAP5	NM_130773;NM_130773	5'UTR;1stExon	chr2:124782252-124783255	Island				NA	2:124499096-124499826			AC079154.1;CNTNAP5;CNTNAP5;CNTNAP5	ENST00000438816.1;ENST00000431078.1;ENST00000423939.2;ENST00000423939.2	TSS200;5'UTR;1stExon;5'UTR	AC079154.1;CNTNAP5;CNTNAP5;CNTNAP5	ENST00000438816.1;ENST00000431078.1;ENST00000423939.2;ENST00000423939.2	TSS200;5'UTR;1stExon;5'UTR	chr2:124782685-124782995	3		NA		NA	NA	TRUE	2	124499355	rs539146884;rs549879289;rs77182849
cg11394125	0.042884	0.820124	0.180506	0.427917	0.247411	cg11394125	cg11394125	89754163	AAAACCCTAAACTTTCAAACAATATCAAAATTCAACTTACTTTCRAATCC			II			CAGCCGATGGGAGAGGCAGCTTGCGACTCAGCAGGCCCAGCGCTCCAGGCTGCAGAAATG[CG]GACTCGAAAGCAAGTTGAACTTTGACATTGTTTGAAAGCCTAGGGCTCTGTCCCGGGGTC	37	2	85501409	CGGACTCGAAAGCAAGTTGAACTTTGACATTGTTTGAAAGCCTAGGGCTC	F	TCF7L1	NM_031283	Body						NA							TCF7L1	ENST00000442813.1	5'UTR	chr2:85500785-85501415	3		NA		NA	NA	NA	2	85354920	rs10201489;rs114448714;rs189849549
cg12045080	0.0310205	0.804039	0.142885	0.742932	0.600047	cg12045080	cg12045080	11748528	AAAATACAAAATAACATATATAAAAAAATCCTAACCCAAAATACCAAAAC			II			TAGAGGTGTGTGAGGTGCAGAGTGGCATGTGTGAGGGGATCCTGACCCAGGGTGCCAGGG[CG]TGGCAGGCATGAGGGGATCCTGACCCAGGGCGCCAGGGCGTGGCAGGCGTGAGGGGATCC	37	2	242682283	CGCCCTGGCACCCTGGGTCAGGATCCCCTCACACATGCCACTCTGCACCT	R	D2HGDH	NM_152783	Body						NA	2:242330291-242331166										NA	chr2:242681297-242682370	6		NA	NA	TRUE	2	242330956	rs192943022;rs112858637;rs577320877;rs149777298;rs75958744
cg14705391	0.0126252	0.758339	0.213996	0.772274	0.558278	cg14705391	cg14705391	5689124	ATAAACCACTATACCTAACCTACTTTTACTATTATTATTTTAACAAACAC			II			CTCAGTAAACTCACTGATATTCCAAGTTTTCTTGCATGAACGTGAACCCTGGAGGTATTA[CG]TGTTTGTTAAAATAATAATAGCAAAAGCAGGCCAGGCACAGTGGCTCATGCCTGTAATCC	37	2	16161202	CGTGTTTGTTAAAATAATAATAGCAAAAGCAGGCCAGGCACAGTGGCTCA	F									NA				AC010145.4	ENST00000422415.1	3'UTR	AC010145.4	ENST00000422415.1	3'UTR		NA		NA		NA	NA	NA	2	16078653	rs538790903
cg15100067	0.00298791	0.704326	0.314099	0.860517	0.546418	cg15100067	cg15100067	77693953	CCATCTTATCCCCACTTTAAAAAATACTACTCRTATCTCACAAAACTTAC			II			GACGTAGAAAACCATCTTGTCCCCACTTTGGAAAGTGCTGCTCGTGTCTCACAAAACTTA[CG]CTTTTTGTAGGCATTCACTCATACGGCACAATATGATGAAGCAATTTCAGATTATTTCAG	37	2	216191533	CATCTTGTCCCCACTTTGGAAAGTGCTGCTCGTGTCTCACAAAACTTACG	R	ATIC;ATIC	NM_004044;NM_004044	ExonBnd;Body						NA				ATIC	ENST00000236959.9	ExonBnd	ATIC;ATIC;ATIC	ENST00000236959.9;ENST00000427397.1;ENST00000443953.1	ExonBnd;3'UTR;3'UTR		NA		NA	chr2:216191280-216193423	3	NA	NA	2	215899778	rs545258585;rs6751557;rs78562722
cg15294607	0.0171669	0.774394	0.199884	0.343787	0.143903	cg15294607	cg15294607	9768347	CAAAAAAAATCAATCCCACAACAACACCAAAACACAACACTATATATCCA	60654200	CGAAAAAAATCAATCCCGCAACAACACCAAAACACAACGCTATATATCCG	I	A	Red	CACTCGCTCAACCGGGGGAGGTCAGTCCCGCAGCAGCACCAGGGCACAGCGCTGTGTGTC[CG]GCGCTGGGGGGACTGAAAGGGGGTGAGCGGGCTGCGGAACGCAAGCCTCCCGGCGGGCAG	37	2	28613033	CGGGGGAGGTCAGTCCCGCAGCAGCACCAGGGCACAGCGCTGTGTGTCCG	R				chr2:28612964-28616748	Island				NA	2:28466526-28467834	2:28612648-28614902	Promoter_Associated	AC104695.3	ENST00000445878.1	3'UTR	AC104695.3	ENST00000427929.1	3'UTR	chr2:28612445-28614310	3		NA		NA	NA	TRUE	2	28466537	rs569907427;rs111850389
cg17671621	0.0291206	0.798936	-0.140573	0.693799	0.834372	cg17671621	cg17671621	95641583	AAACACAAAAAACTTTTATAATAAACACRAAACTTTTCCTCCAAAACACC			II			CCACGTCCTCCCCAGACACGTACCCGTGAAGATGAGCAAAGAGACTGTCACATGACGTGA[CG]GTGCCCTGGAGGAAAAGCCCCGTGCTTATCATAAAAGCTTCTTGTGCTCCAGCTGTAAAT	37	2	242077496	CGGTGCCCTGGAGGAAAAGCCCCGTGCTTATCATAAAAGCTTCTTGTGCT	F	PASK;PASK;PASK;PASK;PASK;PASK;PASK;PASK;PASK	NM_001252124;NM_001252120;NM_001252119;NM_015148;NM_001252122;NM_001252120;NM_001252119;NM_015148;NM_001252124	ExonBnd;ExonBnd;ExonBnd;ExonBnd;Body;Body;Body;Body;Body						NA				PASK	ENST00000234040.4	ExonBnd	PASK;PASK	ENST00000437780.1;ENST00000234040.4	3'UTR;ExonBnd		NA	chr2:242073714-242078762	6		NA	NA	NA	2	241726169	rs1470414;rs199811842;rs200957317
cg18266588	0.0261174	0.794889	0.235191	0.649903	0.414712	cg18266588	cg18266588	8653321	CTCRACCCTAACATCTTCCTTATAACCATTAATTAACTTACTAAATTAAC			II			CCCCCTCTCACACCCTCTCTGCATCGCTAGCTCCCCCTGGCCACTGTTCGAGTGGGAGCA[CG]CTAATTCAGCAAGTCAATCAATGGTCACAAGGAAGATGCCAGGGCCGAGGGCTGGTCTTC	37	2	111944740	CGCTAATTCAGCAAGTCAATCAATGGTCACAAGGAAGATGCCAGGGCCGA	F									NA										chr2:111944625-111944995	3		NA		NA	NA	NA	2	111661211	rs6542350;rs111464650;rs562814897
cg21145290	0.0115494	0.756556	0.205857	0.375671	0.169815	cg21145290	cg21145290	98600285	CAACCAACAAAACAACATCTAAATCTATAAATCTATCCACCTATCTAACA	22723174	CGACCGACAAAACAACATCTAAATCTATAAATCTATCCGCCTATCTAACG	I	A	Red	GGCGGGGGCGCGCGGCCGGCAGGGCAGCATCTAGGTCTATGGGTCTGTCCGCCTGTCTGG[CG]GTCGGAGCCCCGCAGTCCTCAGCCGCCCGCGCCCTCGGCCCGGGGCGCCCGGCTGCGGGC	37	2	18059740	CGCCAGACAGGCGGACAGACCCATAGACCTAGATGCTGCCCTGCCGGCCG	R	KCNS3;KCNS3	NM_002252;NM_001282428	TSS200;5'UTR	chr2:18059493-18060920	Island				NA	2:17922520-17924688	2:18059539-18059908	Unclassified_Cell_type_specific	KCNS3;KCNS3;KCNS3	ENST00000304101.4;ENST00000465292.1;ENST00000403915.1	TSS1500;TSS1500;5'UTR	KCNS3;KCNS3;KCNS3;KCNS3;KCNS3	ENST00000304101.4;ENST00000465292.1;ENST00000419802.1;ENST00000481414.1;ENST00000403915.1	TSS1500;TSS1500;TSS1500;TSS200;5'UTR	chr2:18059740-18060395	3		NA		NA	NA	NA	2	17923221	rs376012431;rs563812554
cg04770372	0.00571171	0.721374	-0.18018	0.742907	0.923087	cg04770372	cg04770372	80608210	TACTAAAATAACCACCCTAACTCAATAAAATCAAAAAACAATTCTAATCC			II			CCAAAATGTGGTGCTAGGGTGGCCACCCTGGCTCAGTAGAGTCAAGGAACAATTCTGATC[CG]CTTACTATAATGAGGCTTTAGTTGCAATCATAACAGATATGTGGAAGATGTGGGCCTTGG	37	3	177133378	CGGATCAGAATTGTTCCTTGACTCTACTGAGCCAGGGTGGCCACCCTAGC	R									NA										chr3:177133080-177133535	3		NA		NA	NA	NA	3	178616072	rs537796815;rs138481537;rs58599441
cg05234269	0.0455732	0.823079	0.149749	0.198981	0.0492322	cg05234269	cg05234269	71602929	AAAAATCCATACATACTATCAAAAACCCAATACCAAATTCCACTTATTAC			II			CTTGTATCTTTTTAATACAGCTCTAGACTTGTAAGTCGCAGTTGGTTCTTTTTCTACTTG[CG]CAACAAGTGGAATTTGGCACTGGGTTTCTGACAGTATGCATGGATTCTTGGAATCAGTTT	37	3	98503683	CGCAACAAGTGGAATTTGGCACTGGGTTTCTGACAGTATGCATGGATTCT	F	ST3GAL6;ST3GAL6;ST3GAL6;ST3GAL6;ST3GAL6;ST3GAL6	NM_001271148;NM_001271145;NM_006100;NM_001271146;NM_001271147;NM_001271142	5'UTR;Body;Body;Body;Body;Body						NA				ST3GAL6	ENST00000462152.1	5'UTR	ST3GAL6;ST3GAL6;ST3GAL6;ST3GAL6;ST3GAL6;ST3GAL6;ST3GAL6	ENST00000477899.1;ENST00000493953.1;ENST00000462152.1;ENST00000497621.1;ENST00000474595.1;ENST00000469105.1;ENST00000486249.1	5'UTR;5'UTR;5'UTR;3'UTR;5'UTR;3'UTR;3'UTR	chr3:98503640-98503830	3		NA		NA	NA	NA	3	99986373	rs704585;rs116225654;rs144595277
cg07393816	0.0400423	0.816201	0.160928	0.230326	0.0693974	cg07393816	cg07393816	31726835	AAAACAAAACAATCTAAACAAATAAAAACCCCAAACTTCCACAACAACCA	75605175	AAAACAAAACGATCTAAACAAATAAAAACCCCGAACTTCCACGACGACCG	I	A	Red	GCTCCTCCTGAAGCCGGGAAAGCTCTGAGAGGAGGAGCCGCTGTCACAGGCCTCCAGCTC[CG]GCCGCCGTGGAAGTCCGGGGTTTTTATTTGCTTAGACCGCTCTGCCTCCTTCCGGCCTTC	37	3	196595274	CGGCCGCCGTGGAAGTCCGGGGTTTTTATTTGCTTAGACCGCTCTGCCTC	F	SENP5	NM_152699	5'UTR	chr3:196594576-196595486	Island				NA	3:198078815-198079914	3:196594123-196595667	Promoter_Associated	SENP5;SENP5	ENST00000445299.2;ENST00000419026.1	5'UTR;5'UTR	SENP5;SENP5	ENST00000445299.2;ENST00000419026.1	5'UTR;5'UTR	chr3:196594940-196595595	3		NA		NA	NA	TRUE	3	198079671	rs79757191
cg08000284	0.00251174	0.69855	-0.178526	0.672185	0.850711	cg08000284	cg08000284	92635134	TAATATCTACRACAATACATACCACCCCCAAACTATACAATACATAATAC			II			TGGCAAGAAGGTAATGTCTGCGGCAGTACATGCCACCCCCAAGCTGTACAATACATAATA[CG]ATCATGCTTTCCAAAATGGCCAGCTTACTGTGATTGGTTAAATATCCCCCTGGTTCATGT	37	3	2004766	AATGTCTGCGGCAGTACATGCCACCCCCAAGCTGTACAATACATAATACG	R									TRUE				RP11-204C23.1	ENST00000418972.1	3'UTR	RP11-204C23.1	ENST00000418972.1	3'UTR		NA		NA		NA	NA	TRUE	3	1979766	rs192596070;rs2634110;rs184810433;rs2729292
cg09612852	0.0246318	0.789619	0.152825	0.88791	0.735085	cg09612852	cg09612852	1611173	TATACTCTACCAACTCCAAACATACCTATATTAATACCTAAATAAAACRC			II			GGGGTGCTCCCTGTGAAAGCAGAAAAGCATCTGAGCTACCCTCCCTGTCTCTCCCCACTG[CG]CGCTCTATTCAGGTATCAACACAGGTATGCCTGGAGCTGGTAGAGCACAGAGACAAGGCA	37	3	194808180	CGCGCTCTATTCAGGTATCAACACAGGTATGCCTGGAGCTGGTAGAGCAC	F	XXYLT1;XXYLT1	NM_001308069;NM_152531	Body;Body						NA				XXYLT1	ENST00000460582.1	TSS200	XXYLT1;XXYLT1;XXYLT1;XXYLT1;XXYLT1	ENST00000460582.1;ENST00000473200.1;ENST00000496644.1;ENST00000418940.1;ENST00000491138.1	TSS200;3'UTR;3'UTR;3'UTR;3'UTR	chr3:194808160-194808390	3		NA		NA	NA	NA	3	196289469	rs11928059;rs144459728
cg11721383	0.012011	0.757376	-0.197248	0.615789	0.813037	cg11721383	cg11721383	18791523	ACTAAAAATACAACTTCCTAAATCTAATCCTAAAACTCCTAAATCTCTAC			II			CTATGATATATGCTAAAAATGCAGCTTCCTGGGTCTAATCCTAGAACTCCTAAGTCTCTA[CG]TTGAATGCAAAGGAAATTGCATTTTACCTAATTCTTATGCACATTAAAGCTTAAGACTAC	37	3	148755934	CGTAGAGACTTAGGAGTTCTAGGATTAGACCCAGGAAGCTGCATTTTTAG	R	HLTF;HLTF	NM_003071;NM_139048	Body;Body						NA		3:148755778-148755984	Gene_Associated_Cell_type_specific				HLTF	ENST00000472830.1	3'UTR		NA		NA	chr3:148755326-148755971	6	NA	NA	3	150238624	rs188405481;rs114201035;rs13090196
cg16636215	0.00582362	0.721374	-0.224063	0.516698	0.740761	cg16636215	cg16636215	53626147	CTCCCTATAATATAACAAAATAACCRACCTACTTAACAACTTTTTATTCC			II			AGGGTAAGCATCTCCCTATGATGTGACAGGATGACCGACCTGCTTAACAACTTTTTGTTC[CG]TTAATGGATAGCAGTTCTTTCAAGCTCCAGAGAAAAACTGACATGATTCATAAAACAGAA	37	3	72027050	CGGAACAAAAAGTTGTTAAGCAGGTCGGTCATCCTGTCACATCATAGGGA	R									NA											NA	chr3:72026781-72028589	6	chr3:72026366-72027999	6	NA	NA	3	72109740	rs565135023;rs62247517;rs75843529
cg17388779	0.0277328	0.798238	0.260954	0.491866	0.230912	cg17388779	cg17388779	1617176	TAATAAAATTCACRTTAAATAACATTCCTATTCTATAATCTATCACATAC			II			TGCTCACTAAACAGTCAAATAGAATTGACTGATTATTTGCCACATGCTACCAAGAGATAG[CG]CATGTGATAGACTACAGAATAGGAATGCTACTTAACGTGAATTTTATTACTTCTCAGCAC	37	3	109537321	CGCATGTGATAGACTACAGAATAGGAATGCTACTTAACGTGAATTTTATT	F									TRUE											NA		NA		NA	NA	TRUE	3	111020011	rs619398;rs11924302;rs139566046;rs149386826;rs182663690
cg19050939	0.00535456	0.720164	-0.147894	0.64081	0.788704	cg19050939	cg19050939	87752505	AAATAACTAACTCACAACCAAACTCCAAACCTCTCTTCACTTAAAAATTC			II			GGCCAAGGGCCAAGGGCACTGCCCTGGCCTGGGCACTGATGGGCCAAGGTTTTGAGGTCA[CG]AATTTTCAAGTGAAGAGAGGCCTGGAGTCTGGCTGTGAGTCAGCCACCCTTTGACCCATC	37	3	10480813	GGTGGCTGACTCACAGCCAGACTCCAGGCCTCTCTTCACTTGAAAATTCG	F	ATP2B2;ATP2B2	NM_001683;NM_001001331	Body;Body						NA				ATP2B2	ENST00000429937.2	5'UTR	ATP2B2;ATP2B2	ENST00000429937.2;ENST00000480680.2	5'UTR;3'UTR	chr3:10480605-10481015	3		NA		NA	NA	NA	3	10455813
cg20927395	0.0087114	0.748698	-0.156638	0.751823	0.90846	cg20927395	cg20927395	34806911	AAATTACTACAAACCCAAACAAATATACAACCAATAACTTAAAATAACRC			II			GGCAAGGACTGAAGTTGCTACAGACCCAGACAAATATGCAGCCAGTAACTTGGGATAACG[CG]ATCTCTTCCAGCCATAACAAAGTGACTAAGCACAGTGCCTGACTGCAAAGAACTCTTAGT	37	3	115120356	CGCGTTATCCCAAGTTACTGGCTGCATATTTGTCTGGGTCTGTAGCAACT	R									TRUE										chr3:115120240-115120455	3		NA		NA	NA	TRUE	3	116603046	rs148315428
cg25644478	0.00512732	0.71969	0.17489	0.688214	0.513324	cg25644478	cg25644478	75680336	CATCTCACTATTTCTCCACTACCACATCCTAATCAAAACCACTTCTAACC			II			AGTGATCTACCCACCTCAGCCTCCCAAAATGCTGGGATTACAGGCGTGAGCCACTGCGCC[CG]GCCAGAAGTGGCTTTGATTAGGATGTGGCAGTGGAGAAATAGTGAGATGGCTGGATTCTT	37	3	46521313	ATCTCACTATTTCTCCACTGCCACATCCTAATCAAAGCCACTTCTGGCCG	F									TRUE							LTF;LTF	ENST00000498301.1;ENST00000443496.1	3'UTR;5'UTR	chr3:46521285-46521655	3		NA		NA	NA	TRUE	3	46496317	rs34306326
cg25773620	0.0447203	0.822422	0.155178	0.210053	0.0548753	cg25773620	cg25773620	95633331	AAACAAAACTAAAAACCCAAAAAACTAACCAACCCTAACCCAAACCAACA	70680171	AAACAAAACTAAAAACCCGAAAAACTAACCAACCCTAACCCGAACCAACG	I	A	Red	ACGCGAGAGGGAGGGCAGAGCTGGGGGCCCGGAGGACTGGCCAACCCTGGCCCGGGCCAG[CG]GGCGCGCCCCGACCAGAAATAGCCAGATTCCTCCAGCTTCCTCCGCCGCCGCCACCCACG	37	3	38071309	GGGCAGAGCTGGGGGCCCGGAGGACTGGCCAACCCTGGCCCGGGCCAGCG	R	PLCD1	NM_006225	TSS200	chr3:38070394-38071598	Island				NA	3:38045450-38046583	3:38070301-38072091	Unclassified	PLCD1	ENST00000334661.4	TSS200	PLCD1;PLCD1	ENST00000461445.1;ENST00000334661.4	TSS1500;TSS200	chr3:38069985-38071575	3		NA		NA	NA	TRUE	3	38046313
cg26331135	0.00651502	0.73179	0.142546	0.806283	0.663738	cg26331135	cg26331135	80807926	CTTAACCCATATTAACTCATACTCTCATATTTAATCCCTATCRTAATACC			II			TCCTTAATTTCTGTGAGCCTTAGTTTCTTTAGGTATAAAATTGGGATAACATCTATTTCA[CG]GCATCACGATAGGGATTAAACATGAGAGCATGAGTCAACATGGGTCAAGAGCTTGGCTCT	37	3	2144068	CGGCATCACGATAGGGATTAAACATGAGAGCATGAGTCAACATGGGTCAA	F	CNTN4	NM_175607	5'UTR	chr3:2140029-2141784	S_Shelf				NA				CNTN4	ENST00000418658.1	5'UTR	CNTN4;CNTN4;CNTN4;CNTN4	ENST00000422330.1;ENST00000427741.1;ENST00000455083.1;ENST00000418658.1	5'UTR;5'UTR;5'UTR;5'UTR		NA		NA		NA	NA	TRUE	3	2119068	rs75953165;rs77034613;rs556169439;rs575908599
cg00082729	0.00266418	0.70319	-0.236882	0.519044	0.755926	cg00082729	cg00082729	26703895	CAAAACCTAAACTACCCTATAAACTCCAAAAAACTACAAACTCACTCCCC			II			TGTTGGATGAGCAGGGCCTGGGCTGCCCTGTAGACTCCAGGAGGCTGCAGACTCACTCCC[CG]GCTGCAAACTGCAGCATAACCCCTTCCTCCATCTCACAGACTCTGGCCTTGCTTTGTTTT	37	4	54630659	CGGGGAGTGAGTCTGCAGCCTCCTGGAGTCTACAGGGCAGCCCAGGCCCT	R									TRUE										chr4:54630580-54630730	3		NA		NA	NA	TRUE	4	54325416	rs11133288
cg00318166	0.00283103	0.704326	0.278193	0.760179	0.481987	cg00318166	cg00318166	56615954	TACTAAATCCTAAAAATAAAAACRCAATCCACTATATAACCTATAAACCC			II			CTGGCAGGTGCTCTAATGTGGGCCCACAGGCCACGCGGCGGACTGGCAGGTACTCTAATG[CG]GGCCCACAGGCCACATAGTGGACTGCGTTTTCATCTCCAGGATCCAGCAGCTTCCTGCGT	37	4	190230730	CGGGCCCACAGGCCACATAGTGGACTGCGTTTTCATCTCCAGGATCCAGC	F				chr4:190228560-190230798	Island				NA	4:190465555-190467725										NA		NA		NA	NA	TRUE	4	190467724	rs76383292;rs68085370;rs114238787;rs201235683;rs187350534;rs73010364;rs192183999
cg03988092	0.0267627	0.796203	-0.183687	0.245286	0.428973	cg03988092	cg03988092	68676916	ACACTTTACTACTTAAAAATTCTCCCTCCTAATACCCTAAATCATCACTC			II			GCCACGTTTGAACACTTTGCTGCTTAGAAATTCTCCCTCCTGATACCCTAGGTCATCACT[CG]TAAGTTCAAACTTCCACAGATGGTAGTGCATGAACACAATGCAGACAAGTTCTTTGCTAG	37	4	190236439	CGAGTGATGACCTAGGGTATCAGGAGGGAGAATTTCTAAGCAGCAAAGTG	R				chr4:190235572-190236030	S_Shore				NA											NA		NA		NA	NA	TRUE	4	190473433	rs562254656;rs115604890;rs13139069
cg04299067	0.00242306	0.69534	-0.15531	0.415385	0.570695	cg04299067	cg04299067	54681141	TATCTTTAAATATCCAATACTACAACATAATATCTTCCACAAAATATTTC			II			ATATATTTTATTGTCTTTAGATATCCAGTACTACAACATAATGTCTTCCACAAAGTGTTT[CG]AGTCCTGCTATAGCTGTGGCTTAGCTCTTCTTGTGGGAACCTGTGTGTCTTATGTTCTCT	37	4	124528112	GTCTTTAGATATCCAGTACTACAACATAATGTCTTCCACAAAGTGTTTCG	R									NA											NA	chr4:124527876-124528734	5		NA	NA	NA	4	124747562
cg04665311	0.0390173	0.815524	0.209936	0.755861	0.545925	cg04665311	cg04665311	93738473	CCATTCACTCCAATCTACACTAATAATACCAAAACTTTAACACTTAAAAC			II			TTTCGGTCACCTCCACTGACCCGGTATCTTCTGTTAAAATGCCTTTATCTTTTCATATCA[CG]CTTCAAGTGTCAAAGCCTTGGCACCATCAGTGCAGACTGGAGTGAATGGCAGGCCACACA	37	4	2385383	CGCTTCAAGTGTCAAAGCCTTGGCACCATCAGTGCAGACTGGAGTGAATG	F	ZFYVE28;ZFYVE28;ZFYVE28;ZFYVE28	NM_001172656;NM_020972;NM_001172658;NM_001172657	Body;Body;Body;Body						NA							ZFYVE28	ENST00000508184.1	5'UTR		NA		NA	chr4:2384099-2386364	6	NA	NA	4	2355181	rs4257708
cg05095647	0.0069418	0.7344	0.214575	0.594945	0.38037	cg05095647	cg05095647	7671218	TTCATAATTACTTTAAATAAACCAACTCTAACAAAACAATTTACAAACAC			II			CAGTTACCAGCTTGGCAGTGCATACCTGAAGAAGGACAATTGAACATAAGGCTCTGTTGA[CG]TGCCTGTAAATTGTTCTGTTAGAGTTGGTCTATTTAAAGCAATTATGAATGCATGGGTCA	37	4	188357419	CGTGCCTGTAAATTGTTCTGTTAGAGTTGGTCTATTTAAAGCAATTATGA	F	LOC339975	NR_038931	Body						NA											NA		NA		NA	NA	NA	4	188594413	rs60320548;rs567564604
cg05394500	0.00424809	0.707759	0.217501	0.260922	0.0434216	cg05394500	cg05394500	74712574	CTACCAAACTCCCCACAACTACCAAACATATAAATACAAAACAAAAAACA	83636525	CTACCGAACTCCCCGCAACTACCGAACGTATAAATACAAAACAAAAAACG	I	C	Grn	GCGCGAGGACCCCGGGACCTGCCCCCCTCCCCCCGCAGCCGCGTCGCCGCTCGCTCCGGG[CG]CCTCCTGCTCTGCACTTACACGCTCGGCAGCTGCGGGGAGCCCGGCAGCCACGCTCTCCG	37	4	3768097	CTGCCGGGCTCCCCGCAGCTGCCGAGCGTGTAAGTGCAGAGCAGGAGGCG	F	ADRA2C	NM_000683	TSS200	chr4:3767072-3769789	Island	high-CpG:3737394-3737930		DMR	NA	4:3736871-3739559			ADRA2C;ADRA2C;ADRA2C	ENST00000330055.5;ENST00000509482.1;ENST00000509482.1	TSS200;5'UTR;1stExon	ADRA2C;ADRA2C;ADRA2C	ENST00000330055.5;ENST00000509482.1;ENST00000509482.1	TSS200;5'UTR;1stExon	chr4:3766925-3769070	3		NA		NA	NA	TRUE	4	3737895	rs138948359;rs556140155
cg07340719	0.00271083	0.70319	0.142177	0.324906	0.182728	cg07340719	cg07340719	6681853	ACCAATCTCTACATAAAATTTCCTATAAATATACCCAACCTAAACCAAAC			II			GAGCCCAAATGGCCAATCTCTGCATGGAATTTCCTATAAATATGCCCAGCCTAAACCAAA[CG]TAATTTAAGTGATTTTAATCTTTACACAAGCCTCTCAAAACACATTAAAGGAGAACTTGT	37	4	129303168	CGTTTGGTTTAGGCTGGGCATATTTATAGGAAATTCCATGCAGAGATTGG	R									NA							RP11-420A23.1;RP11-420A23.1	ENST00000505133.1;ENST00000509834.2	5'UTR;5'UTR		NA		NA		NA	NA	NA	4	129522618	rs78977095;rs7695173
cg10985726	0.0461095	0.823321	-0.189038	0.260062	0.4491	cg10985726	cg10985726	75728338	ACTATATATAACAACCAATACCTCATACAAAACTCTAAAAATACCATACC			II			GTTTCATGGAAGCTGTATGTGACAGCCAGTGCCTCATACAAAACTCTGAAGGTACCATAC[CG]TAAGTGCCAATTATCAGACACAGGTAAAATACAGGACATTTTTGGAATTTGCAGTAAGTG	37	4	47534993	CGGTATGGTACCTTCAGAGTTTTGTATGAGGCACTGGCTGTCACATACAG	R	ATP10D	NM_020453	Body						NA										chr4:47534760-47535015	3		NA		NA	NA	NA	4	47229750	rs116016675;rs62297978
cg12579198	0.0144682	0.765522	0.173132	0.813553	0.640421	cg12579198	cg12579198	12629291	TATAAATAATATTCTTTCTCTATCTAAAATAACCTATCTAAAATACCCCC			II			TCCCACCTAAGTGTAGATGATATTCTTTCTCTGTCTGAAATAGCCTATCTAAAATACCCC[CG]GAAAACCACCTACTTTGCTTTTAAATCTCAGTTCAACTACCATCTCTCCCATGCAGCACT	37	4	81948124	CGGGGGTATTTTAGATAGGCTATTTCAGACAGAGAAAGAATATCATCTAC	R				chr4:81951941-81952808	N_Shelf				NA											NA		NA		NA	NA	TRUE	4	82167148	rs114665024;rs573539730;rs7663556
cg13491848	0.00142297	0.681585	-0.190077	0.667296	0.857374	cg13491848	cg13491848	95758306	TAATATTTAATCCACATTATAATAAAAAAAACTACCCAAACTCTAAACTC			II			GCAATACAGGGTAGTATTTGATCCACATTATGGTAGAAAGAGCTGCCCAAACTCTGAACT[CG]TACTAGTTCTTATTTATCAAAGTAACACCCAAGATTCTAAAAGCTTTGGAGGGACTTCTT	37	4	120991796	CGAGTTCAGAGTTTGGGCAGCTCTTTCTACCATAATGTGGATCAAATACT	R				chr4:120987617-120988156	S_Shelf				NA		4:120991736-120991803	Unclassified_Cell_type_specific	RP11-679C8.2	ENST00000503073.1	5'UTR	RP11-679C8.2;RP11-679C8.2;RP11-679C8.2;RP11-679C8.2	ENST00000503073.1;ENST00000511064.1;ENST00000504106.1;ENST00000508362.1	5'UTR;5'UTR;5'UTR;5'UTR		NA		NA		NA	NA	TRUE	4	121211244	rs78952818;rs555111007;rs576005809;rs544949824
cg15138543	0.00862948	0.748698	0.181097	0.719532	0.538435	cg15138543	cg15138543	30697218	AAAATTAAAACTATATAAACCTCTAAAAAACTCCCAACCTCCCAAAAACC			II			AGGGGCTTGTAGGAGTTAGAGCTGTGTGGGCCTCTGAGGAGCTCCCAGCCTCCCAGGAGC[CG]CTGCAGCTGTGGCTCTGCGGCCCTGCCGGGGGGGCTTAGGGACCAGCGGGAGGCGGGGGC	37	4	987391	CGGCTCCTGGGAGGCTGGGAGCTCCTCAGAGGCCCACACAGCTCTAACTC	R	IDUA;SLC26A1;SLC26A1;SLC26A1	NM_000203;NM_134425;NM_213613;NM_022042	Body;TSS1500;TSS200;TSS1500	chr4:984926-985695	S_Shore				NA		4:987203-987402	Unclassified_Cell_type_specific	SLC26A1;SLC26A1;SLC26A1	ENST00000361661.2;ENST00000398516.2;ENST00000398520.2	TSS200;TSS200;TSS1500	SLC26A1;SLC26A1;SLC26A1;IDUA;IDUA;IDUA	ENST00000361661.2;ENST00000398516.2;ENST00000398520.2;ENST00000514698.1;ENST00000508168.1;ENST00000506561.1	TSS200;TSS200;TSS1500;5'UTR;5'UTR;5'UTR	chr4:987180-987455	3		NA		NA	NA	TRUE	4	977391	rs3822030;rs201048319;rs532458150;rs550858020;rs3806756
cg15897435	0.0335435	0.806631	-0.17003	0.410273	0.580302	cg15897435	cg15897435	7681574	TCCTCCTAAAAAATATATCACACAAAAACAAACACTATTACCTTACTAAC			II			ATTGTTAGAGAGGATTAATGAATCACTGTGACACACAATCCAGGTTGACAATTCTACTGA[CG]TTAGCAAGGCAACAGTGCTTGTTTTTGTGTGATATATTTTTCAGGAGGATGTATATGAGG	37	4	78852682	CCTCCTGAAAAATATATCACACAAAAACAAGCACTGTTGCCTTGCTAACG	F	MRPL1	NM_020236	Body						TRUE										chr4:78852660-78852995	3		NA		NA	NA	TRUE	4	79071706	rs6533344;rs59463838;rs6533345
cg16106431	0.00366868	0.705811	-0.164215	0.692217	0.856433	cg16106431	cg16106431	54628276	CCTTCCCRAAAATACRACTAAATAATTATATTTATAACCCAAACAACAAC			II			ACCGAGGAGGCCCTTCCCGGGAGTGCGGCTGGGTGGTTATGTTTATAACCCAGGCAGCAG[CG]CCACGGCAAGCGGGGACAGGCGAGAGGGTGGTGGTTACCTCGGTCGGCGTTGGCGAGAGC	37	4	8034335	CTTCCCGGGAGTGCGGCTGGGTGGTTATGTTTATAACCCAGGCAGCAGCG	R	ABLIM2;ABLIM2;ABLIM2;ABLIM2;ABLIM2;ABLIM2;ABLIM2	NM_032432;NM_001130083;NM_001130087;NM_001130088;NM_001130084;NM_001130085;NM_001130086	Body;Body;Body;Body;Body;Body;Body						NA	4:8085000-8085291			ABLIM2	ENST00000515079.1	3'UTR	ABLIM2	ENST00000515079.1	3'UTR	chr4:8034325-8034695	3		NA		NA	NA	TRUE	4	8085235	rs549817616;rs368159842;rs538480624
cg16987684	0.00894229	0.748698	-0.156488	0.640759	0.797247	cg16987684	cg16987684	39630572	CAAACATAAATCATTATCCTATAAAAATATAAACTCCTCAAACACAACTC			II			TAGATCAAGTGCAGACATGGATCATTGTCCTATGAGAGTGTAAGCTCCTCAAGCACAGCT[CG]TGCTTCTGTTTGTGCACTCTGGCTGCTGTAGTGTATGCTTCTCTGTGTCCTGATATATCA	37	4	110765488	CGAGCTGTGCTTGAGGAGCTTACACTCTCATAGGACAATGATCCATGTCT	R	RRH	NM_006583	3'UTR						NA				RRH	ENST00000317735.4	3'UTR	RRH	ENST00000317735.4	3'UTR		NA		NA		NA	NA	TRUE	4	110984937	rs529822321;rs546777338;rs559952430;rs80108392
cg18075755	0.0191458	0.7784	0.219166	0.551454	0.332288	cg18075755	cg18075755	4739858	AACATTTACAAAACATTTTATATCCTAAAAAACAATACTAAACCCATATC			II			CGGGACTTCTCAGGACCTTGGTTCCCCATCTAACCTACCACAAGATGGTTTTGGGGAGGA[CG]ATATGGGCTTAGCATTGCTCTCTAGGATATAAAATGTTTTGCAAATGTCAGGGTTTTTTT	37	4	15429967	ACATTTGCAAAACATTTTATATCCTAGAGAGCAATGCTAAGCCCATATCG	F	C1QTNF7;C1QTNF7;C1QTNF7	NM_031911;NM_001135170;NM_001135171	5'UTR;Body;5'UTR						TRUE				RP11-665G4.1;C1QTNF7;C1QTNF7	ENST00000502344.1;ENST00000429690.1;ENST00000444304.2	TSS1500;5'UTR;5'UTR	RP11-665G4.1;C1QTNF7;C1QTNF7;C1QTNF7	ENST00000502344.1;ENST00000382383.3;ENST00000429690.1;ENST00000444304.2	TSS1500;5'UTR;5'UTR;5'UTR		NA		NA		NA	NA	TRUE	4	15039065	rs13116402;rs561294900
cg22848779	0.0047577	0.71531	0.226705	0.250152	0.0234468	cg22848779	cg22848779	74741556	CCATTTATCTACAATCAACACAACCTCCCAACTCAACCTAAAAAAATACA	5745398	CCGTTTATCTACAATCAACGCAACCTCCCGACTCAACCTAAAAAAATACG	I	C	Grn	GGGCTGTGGGGGAGGCGGCGGAGCCCGGTCTAGCCACCGCGCTCTGGGGTTCCCGATTCG[CG]CATCTTCCCAGGCTGAGCCGGGAGGCTGCGTTGACTGCAGATAAACGGTCTCAGGGCGCG	37	4	103997452	CCGTTTATCTGCAGTCAACGCAGCCTCCCGGCTCAGCCTGGGAAGATGCG	F	NHEDC2;NHEDC2	NM_178833;NM_178833	1stExon;5'UTR	chr4:103997208-103998007	Island			DMR	NA	4:104216658-104217456	4:103996805-103998533	Promoter_Associated	SLC9B2;SLC9B2;SLC9B2;SLC9B2;SLC9B2;SLC9B2;SLC9B2;SLC9B2;SLC9B2;SLC9B2;SLC9B2	ENST00000362026.3;ENST00000503103.1;ENST00000505838.1;ENST00000394785.3;ENST00000339611.4;ENST00000505838.1;ENST00000362026.3;ENST00000503103.1;ENST00000394785.3;ENST00000339611.4;ENST00000503230.1	1stExon;1stExon;1stExon;1stExon;1stExon;3'UTR;5'UTR;5'UTR;5'UTR;5'UTR;5'UTR	SLC9B2;SLC9B2;SLC9B2;SLC9B2;SLC9B2;SLC9B2;SLC9B2;SLC9B2;SLC9B2;SLC9B2;SLC9B2;SLC9B2	ENST00000362026.3;ENST00000503103.1;ENST00000505838.1;ENST00000394785.3;ENST00000339611.4;ENST00000505838.1;ENST00000362026.3;ENST00000503103.1;ENST00000394785.3;ENST00000339611.4;ENST00000503230.1;ENST00000503818.1	1stExon;1stExon;1stExon;1stExon;1stExon;3'UTR;5'UTR;5'UTR;5'UTR;5'UTR;5'UTR;5'UTR	chr4:103996600-103998615	3		NA		NA	NA	TRUE	4	104216901	rs533194706
cg26469782	0.0486057	0.826152	-0.222755	0.321663	0.544418	cg26469782	cg26469782	62727245	ACTTACCTACCTACTAAAATTCTAAATAAACATAAACTTAACAACCCCTC			II			CTATGTGTGCTGCTTGCCTGCCTGCTGGAGTTCTGGGTGGGCATGGGCTTGGCAGCCCCT[CG]CTAGGAGCTGCCGGGCCGGCCTTGCCAGCCCAGGCAGTGAGGGGCTTAGCACCTGGGCCA	37	4	4117213	CTTGCCTGCCTGCTGGAGTTCTGGGTGGGCATGGGCTTGGCAGCCCCTCG	R				chr4:4119800-4120035	N_Shelf				NA											NA		NA		NA	NA	TRUE	4	4168114	rs539534398;rs555957736;rs10804970;rs541493591;rs12512417
cg27049827	0.0421841	0.819598	0.140241	0.613141	0.4729	cg27049827	cg27049827	95690865	AAAAAATTTAAATATCCACCTTCCTATTAACTTACCCAAATATCTATCAC			II			TCGGCTTTCAGCTAGGCATGCCTGCCAATGTTCAACGTCCTCCTGGGATACGGAAGGCAC[CG]TGATAGACATCTGGGCAAGTCAACAGGAAGGTGGATATCCAAATCTCTCTCTTCGCAATG	37	4	189376729	AGAGATTTGGATATCCACCTTCCTGTTGACTTGCCCAGATGTCTATCACG	F									NA				RP11-219G10.3	ENST00000510832.1	TSS200	RP11-219G10.3;RP11-219G10.3;RP11-219G10.3;RP11-219G10.3	ENST00000510832.1;ENST00000510005.1;ENST00000503458.1;ENST00000512839.1	TSS200;TSS200;TSS200;5'UTR	chr4:189376540-189376835	3		NA		NA	NA	TRUE	4	189613723	rs530073229;rs546584398;rs560239440;rs78356660;rs184725585
cg27140058	0.00544395	0.720374	0.266207	0.355122	0.0889151	cg27140058	cg27140058	79713956	AACCACAAACCATCATTAAACAACTACACTCAAACACTAAAACCAAAACA	3731200	AACCACGAACCATCGTTAAACAACTACACTCGAACACTAAAACCAAAACG	I	T	Red	GGGCTCTGCGGAGACCACGGGCCATCGTTAGACAACTGCACTCGGGCACTGAGGCCAGGG[CG]TCCCTGAGACAGGGCTTCTCCTTTTTATCCTGCCGCCAGGCAGCCCAGAGGGTTCTTCTG	37	4	102712216	CGCCCTGGCCTCAGTGCCCGAGTGCAGTTGTCTAACGATGGCCCGTGGTC	R	BANK1;BANK1	NM_001127507;NM_017935	Body;Body	chr4:102711829-102712199	S_Shore				NA	4:102930881-102931421	4:102711647-102712315	Unclassified							chr4:102711600-102712375	3		NA		NA	NA	TRUE	4	102931239	rs546704071
cg01387905	0.0039829	0.706907	0.152313	0.863428	0.711115	cg01387905	cg01387905	70625831	AACACCTAAAACTTAAAAATCCCCCCTAAAAAAATCTCACAAAAACACCC			II			CCGGGCTGGAGGAGAAAGCAAAGGCCTTGCCGCTCCGTGCCATTGGAAAGAGGCAGCACC[CG]GGTGCCCTTGTGAGATCTTTTTAGGGGGGATCCCTAAGTCTCAGGTGTCCGGGGGGCAGC	37	5	178565001	CGGGTGCCCTTGTGAGATCTTTTTAGGGGGGATCCCTAAGTCTCAGGTGT	F	ADAMTS2	NM_014244	Body	chr5:178565716-178565918	N_Shore				NA										chr5:178564745-178565375	3		NA		NA	NA	TRUE	5	178497607	rs2303639;rs9286046
cg01593834	0.0219264	0.786546	0.181562	0.392416	0.210854	cg01593834	cg01593834	46769991	AAACCAAACCAAACCCAAATATAAAAACTATAAAAAAAACAACCACCACA	44794299	AAACCAAACCAAACCCGAATATAAAAACTATAAAAAAAACGACCGCCGCG	I	A	Red	GCGGACTGGGAGAGGCCAGGCCAGGCCCGGGTATAAAGGCTGTGGAGGGGGCGGCCGCCG[CG]GGCGCAGAAAGGCGCGCCGCTAGCTGCTGTCTCTCCTCACCTCCCGGGCCGCCCCTGCGA	37	5	145718401	CGCGGCGGCCGCCCCCTCCACAGCCTTTATACCCGGGCCTGGCCTGGCCT	R	POU4F3	NM_002700	TSS200	chr5:145718289-145720095	Island				NA	5:145698422-145700544			POU4F3;RBM27;CTC-359M8.1	ENST00000230732.4;ENST00000506502.1;ENST00000515598.1	TSS200;5'UTR;3'UTR	POU4F3;RBM27;CTC-359M8.1	ENST00000230732.4;ENST00000506502.1;ENST00000515598.1	TSS200;5'UTR;3'UTR	chr5:145718325-145719735	3		NA		NA	NA	TRUE	5	145698594	rs558242592
cg02125316	0.00419718	0.707759	0.279596	0.416274	0.136678	cg02125316	cg02125316	53638822	TCATTAATATTAATAACAATTCAACTAACACAACACACCCTAACACAACA	80646136	TCATTAATATTAATAACGATTCAACTAACGCGACGCACCCTAACGCAACG	I	A	Red	CCCTCTCTCCCGTCATTAATATTGGTGACGGTTCAGCTGGCGCGGCGCACCCTGGCGCAG[CG]GAGGGAGGCCCGGCCCCGGCCCCCGGCGCCTCCCCCGCTCCCGCCCAGGCCTCCACGCCC	37	5	170878209	CGCTGCGCCAGGGTGCGCCGCGCCAGCTGAACCGTCACCAATATTAATGA	R	FGF18	NM_003862	Body	chr5:170877798-170878210	Island				TRUE	5:170810113-170811154	5:170877799-170878526	Unclassified_Cell_type_specific							chr5:170877745-170878255	3		NA		NA	NA	TRUE	5	170810814	rs545590353;rs553085967
cg05025374	0.0193157	0.7789	0.157603	0.248268	0.0906653	cg05025374	cg05025374	66691879	TCTTTCCTCCCCATCTAAAACTCTAATATAAAACTAATATACTATTAAAC			II			TTGAACAATAAAAATGTCTCCCTGTTTTAAAACCTGGAATAAGGGTGTTTATAGTGCAGA[CG]TCCAATAGTACACCAGTTTCACACCAGAGCCTCAGATGGGGAGGAAAGAGAAACTGGCAC	37	5	159354775	CGTCCAATAGTACACCAGTTTCACACCAGAGCCTCAGATGGGGAGGAAAG	F	ADRA1B	NM_000679	Body						TRUE										chr5:159354705-159355070	3		NA		NA	NA	NA	5	159287353	rs11952941;rs114100419;rs566297772
cg05578840	0.0252028	0.791975	0.170462	0.436004	0.265542	cg05578840	cg05578840	82734374	CAATACTATCTCATACCAACCTCCTAAACACCAAACTAAATAAATACACA	56765541	CGATACTATCTCATACCGACCTCCTAAACGCCAAACTAAATAAATACGCG	I	C	Grn	AAATAAGGAACAAATTGACAATTTCCTGCCCCGGCTTCTCCTGGCTGCCCGGGCGAGAGG[CG]CGCACTCACCTAGCCTGGCGTCCAGGAGGTCGGCATGAGACAGCATCGCGCACCGCTCCA	37	5	76934327	CGCGCACTCACCTAGCCTGGCGTCCAGGAGGTCGGCATGAGACAGCATCG	F	OTP	NM_032109	Body	chr5:76934581-76935296	N_Shore				TRUE	5:76970054-76970139	5:76934238-76934484	Unclassified_Cell_type_specific							chr5:76934205-76934430	3		NA		NA	NA	TRUE	5	76970083	rs35976259
cg06483046	0.0172268	0.774394	-0.217348	0.28819	0.505538	cg06483046	cg06483046	26743208	ACCTAACTCTAAACTACRAAATATCCTAAAAACCCAAAAATAACATATCC			II			GATGGGGGCTCCTCCCCTACTTGAGTGCCAGCCATAGATCTCAGCTTGGTACTCCTGAGA[CG]GACATGCCATCTCTGGGTCTCCAGGACACCCCGCAGCTCAGAGTCAGGCTCTGGTTGCTT	37	5	52239660	CGGACATGCCATCTCTGGGTCTCCAGGACACCCCGCAGCTCAGAGTCAGG	F	ITGA1	NM_181501	Body						NA				CTD-2175A23.1;CTD-2175A23.1	ENST00000505701.1;ENST00000503559.1	3'UTR;3'UTR	ITGA1;ITGA1;CTD-2175A23.1;CTD-2175A23.1	ENST00000504669.1;ENST00000506275.1;ENST00000505701.1;ENST00000503559.1	5'UTR;5'UTR;3'UTR;3'UTR		NA		NA	chr5:52238863-52240059	6	NA	NA	5	52275417	rs6888620;rs375425224
cg10202835	0.019835	0.779546	0.157143	0.402893	0.24575	cg10202835	cg10202835	21645114	AAACATAAACAACCCAAAAAACAACCTAAAAACACAAACAAACTTAACCA	99757869	AAACGTAAACGACCCGAAAAACGACCTAAAAACGCAAACAAACTTAACCG	I	C	Grn	CAATGGCGACAGAGTGGTCACCCGGGAACCGGATCTGCGCGGCTCCGTGGCCGAAAGAGG[CG]GCCAAGCCTGCTTGCGTCCCTAGGCCGCCTTCCGGGCCGTCCACGCCTTAATGGCCTCCG	37	5	25190672	CGGCCAAGCCTGCTTGCGTCCCTAGGCCGCCTTCCGGGCCGTCCACGCCT	F				chr5:25190503-25191113	Island				NA	5:25226198-25226865			RP11-549K20.1;RP11-184E9.1;RP11-549K20.1	ENST00000507600.1;ENST00000502100.2;ENST00000507600.1	1stExon;TSS200;3'UTR	RP11-549K20.1;RP11-184E9.1;RP11-549K20.1	ENST00000507600.1;ENST00000502100.2;ENST00000507600.1	1stExon;TSS200;3'UTR	chr5:25190540-25190935	3		NA		NA	NA	TRUE	5	25226429	rs55966917
cg16361921	0.0244881	0.789473	-0.205216	0.354396	0.559613	cg16361921	cg16361921	98611197	AAACCATATACAAATAACAAAACCCACATCCTTAAATAATCAAAATACAC			II			TCCCAAGTACCTAATTTTTCAGCCTCTTAAAGAACTCCAGTAGCTCCTACCTAAATGCTA[CG]TGTATTCTGATCATTCAAGGATGTGGGTTTTGTCATTTGCATATGGTTTTGCCCTGATCT	37	5	106599492	CGTGTATTCTGATCATTCAAGGATGTGGGTTTTGTCATTTGCATATGGTT	F									NA										chr5:106599385-106599695	3		NA		NA	NA	NA	5	106627391	rs34564
cg19565594	0.0141359	0.764434	0.160507	0.184885	0.0243786	cg19565594	cg19565594	6716910	AAAACATAATAACTCCCAAACAAAAAAACTTTTCTCAACAAACACAACCA	25745576	GAAACGTAATAACTCCCAAACAAAAAAACTTTTCTCGACAAACGCGACCG	I	C	Grn	GCACCCGGGGCCCCGCGGTCTCCACGCTGGCGGCGCCAGAGCGGCCCTGGTGCCCTCCCG[CG]GCCGCGCCTGCCGAGAAAAGCTTCTCTGCCTGGGAGCCATCACGCCCCGCCCCAGGAAAC	37	5	145215125	CGGCCGCGCCTGCCGAGAAAAGCTTCTCTGCCTGGGAGCCATCACGCCCC	F	PRELID2;PRELID2;PRELID2	NM_138492;NM_205846;NM_182960	TSS1500;TSS1500;TSS1500	chr5:145214649-145215139	Island				TRUE	5:145194633-145195581	5:145214711-145215228	Promoter_Associated	PRELID2;PRELID2;PRELID2	ENST00000505416.1;ENST00000334744.4;ENST00000394450.2	TSS1500;TSS1500;TSS1500	PRELID2;PRELID2;PRELID2;PRELID2;PRELID2	ENST00000515475.1;ENST00000505097.1;ENST00000505416.1;ENST00000334744.4;ENST00000394450.2	TSS200;TSS1500;TSS1500;TSS1500;TSS1500	chr5:145214825-145215375	3		NA		NA	NA	TRUE	5	145195318	rs183413269;rs370083459
cg22071943	0.00341133	0.704326	-0.247807	0.455843	0.70365	cg22071943	cg22071943	75711220	AAAAAACCCTAACRTCAAAACCAAAACCTAAACCTAAATTACCCATTAAC			II			TGGGTGCCAGGGAAGGACCCTGGCGTCAGAGCCAGGGCCTGGACCTGAGTTACCCATTAA[CG]GCACTCCACTGGTTTTCCTTTAAAGAAATGAATAAATACAACTGCAGTGGGGCTGCTTGT	37	5	1225434	AAGGACCCTGGCGTCAGAGCCAGGGCCTGGACCTGAGTTACCCATTAACG	R	SLC6A18	NM_182632	TSS200	chr5:1226976-1227305	N_Shore				NA				SLC6A18	ENST00000296821.4	TSS200	SLC6A18;SLC6A18	ENST00000296821.4;ENST00000513607.2	TSS200;TSS200		NA	chr5:1224579-1233836	6		NA	NA	TRUE	5	1278434	rs10061504;rs72544114;rs562223322;rs7704882
cg00297099	0.0227779	0.787749	0.199559	0.858104	0.658545	cg00297099	cg00297099	70802290	ACTAACAAACACTACAACTATCTAACCAACAAAAATATTATAAACTTACC			II			TTGCATCAGGTGCTAACAGACACTGCAGCTGTCTGACCAGCAAAAATATTGTGGGCTTGC[CG]TAACGGTCATTTGGCTAGCTAGAATGTGGGGAATCTGATCTCTCTGTTTTTAGGAGATTA	37	6	365158	CGGCAAGCCCACAATATTTTTGCTGGTCAGACAGCTGCAGTGTCTGTTAG	R									NA		6:364760-365225	Unclassified_Cell_type_specific							chr6:364505-365235	3		NA		NA	NA	NA	6	310158	rs2671416
cg00429767	0.0392616	0.815524	0.168355	0.817489	0.649134	cg00429767	cg00429767	38680585	AAATCATCATATAAAATAAAATAAACCCCAAACCCAAAAAAACAAACTTC			II			GTCTCTCCCCATGAGGTCCATTGTTTTAATTTTTGGCTGCCACAAATAAGTGAGAACATG[CG]AAGTTTGTCTCTCTGGGCCTGGGGCTTATTTCACTTCACATGATGACCTCCAGTTCTTTG	37	6	31468473	GGTCATCATGTGAAGTGAAATAAGCCCCAGGCCCAGAGAGACAAACTTCG	F	MICB	NM_005931	Body	chr6:31465460-31466188	S_Shelf				NA				MICB	ENST00000538442.1	5'UTR	MICB	ENST00000538442.1	5'UTR	chr6:31468360-31468590	3		NA		NA	NA	TRUE	6	31576452	rs9267387;rs9267388
cg00730761	0.00031617	0.649247	-0.249958	0.0800879	0.330046	cg00730761	cg00730761	47761521	TAAATTTCACATTCAACCAACATCAATAACCAATTTCACATTCAACCAAC			II			ACTTGATCACATGGGTTTCACATTCAACCAGCATCAGTGGCCAGTTTCACATTCAACCAG[CG]TCAGTGGCCACCAACTTGGTATATCTCTCTGGTCTCTGTGAGGAACTAGGAGGAGGTAGG	37	6	101113084	CGCTGGTTGAATGTGAAACTGGCCACTGATGCTGGTTGAATGTGAAACCC	R	ASCC3	NM_006828	Body						NA		6:101112978-101113122	Unclassified_Cell_type_specific				ASCC3	ENST00000324696.4	3'UTR	chr6:101112965-101113190	3		NA		NA	NA	NA	6	101219805	rs239221
cg00881929	0.0100847	0.752295	-0.175213	0.471285	0.646498	cg00881929	cg00881929	1728151	TACCCAAAATTTAACRAAACACTAAAACCAACTAAAATATTCTCAAAACC			II			TGCCAATCCTGGGAAAACACTGGCTGTGCGTTGGGGCCAAGCTGATCAGAGGCAGCTCCA[CG]GCCTTGAGAACACTTTAGCTGGCTCCAGTGCCTCGCCAAACCTTGGGCACAGCTGCCAGG	37	6	44307675	CGGCCTTGAGAACACTTTAGCTGGCTCCAGTGCCTCGCCAAACCTTGGGC	F									NA							TMEM151B	ENST00000505802.1	3'UTR		NA	chr6:44307603-44308027	3		NA	NA	NA	6	44415653	rs16871772;rs543755648
cg01602139	0.00709531	0.735547	-0.151603	0.501005	0.652608	cg01602139	cg01602139	7683550	CTCCACAATAACTACCATAAATATTAATTACCRATAATTACAACCAAATC			II			AGGCACTTGTCCTCCACAATGGCTGCCATGAGTGTTGGTTGCCGATGGTTACAGCCAAGT[CG]TTCCTTGGCCTTAGAGGAGGAAGCTCTCTTGCCCGAGGGCATGCACTCCCCTACTGCAGG	37	6	36639949	CGACTTGGCTGTAACCATCGGCAACCAACACTCATGGCAGCCATTGTGGA	R									NA				Y_RNA;PI16	ENST00000516055.1;ENST00000536757.1	TSS1500;5'UTR	Y_RNA;PI16	ENST00000516055.1;ENST00000536757.1	TSS1500;5'UTR	chr6:36639725-36640075	3		NA		NA	NA	NA	6	36747927	rs558741471
cg02376916	0.0385345	0.815511	-0.166555	0.642957	0.809512	cg02376916	cg02376916	26679521	ATTCCTTATTCCTTTAACRCAAAAAACTTTATTAAACCTACTATCAATAC			II			CCTCGGGCACTCAGAGAGATTCCGAAATTTGCCATCAAAGAGGTGGAAACTCTAAGTGTG[CG]CATTGATAGCAGGTTCAACAAAGCTCTCTGCGCCAAAGGAATAAGGAATGTCCCGTACCG	37	6	53219672	TTCCTTATTCCTTTGGCGCAGAGAGCTTTGTTGAACCTGCTATCAATGCG	F									NA	6:53327553-53327664										NA		NA		NA	NA	TRUE	6	53327631	rs9349666;rs77028978
cg03972135	0.00447098	0.70888	0.142765	0.759274	0.616509	cg03972135	cg03972135	83640833	CTAACTTTCCTCTAATACRACTATAAATAAAACTTCATTCCTCCATTTCC			II			AGTTGATTTTTCCTGTGAATATTGGTGCATGCTCAGGGACCAGCAGCACAGCTGTCCCAG[CG]GAAATGGAGGAATGAAGTTTCATTCATAGTCGCACTAGAGGAAAGCCAGCCCAGGACGAA	37	6	170557976	TGGCTTTCCTCTAGTGCGACTATGAATGAAACTTCATTCCTCCATTTCCG	F									NA	6:170399901-170400039									chr6:170557945-170558135	3		NA		NA	NA	TRUE	6	170399901	rs566263758;rs530102904;rs3012428
cg05327255	0.0462136	0.823634	-0.195494	0.516629	0.712123	cg05327255	cg05327255	87602980	AACCAAACTATACAAACTTCAATATAACTTATCATACACCTTAACAAAAC			II			AAAAATCATTGAACCAGACTATGCAGACTTCAGTGTGGCTTGTCATACACCTTAACAAGG[CG]CTCAGCCCTCACCTCCTTTGGCTCTTACCTATCTGCATACCCTTGTTTCTCAGCACTCCA	37	6	101294430	CGCCTTGTTAAGGTGTATGACAAGCCACACTGAAGTCTGCATAGTCTGGT	R	ASCC3;ASCC3	NM_006828;NM_001284271	Body;Body						NA							ASCC3	ENST00000324696.4	3'UTR	chr6:101294260-101294455	3		NA		NA	NA	NA	6	101401151	rs552491426;rs9390697
cg06972843	0.00693959	0.7344	-0.185825	0.533166	0.718991	cg06972843	cg06972843	3682469	CCACTAAAATAACAACCAAATCTTACATACRAATCCACCTTTATTAATAC			II			TTGTGTATGCTGCCAGTTACTTAGAAAACATGTGGACAAATATATGCTTTCAGTAACTAA[CG]CATTAATAAAGGTGGATTCGCATGCAAGACTTGGTTGCTATCCTAGTGGTTTTAAGGCAA	37	6	143188910	CGCATTAATAAAGGTGGATTCGCATGCAAGACTTGGTTGCTATCCTAGTG	F	HIVEP2	NM_006734	5'UTR						NA				HIVEP2	ENST00000367603.2	5'UTR	HIVEP2	ENST00000367603.2	5'UTR	chr6:143188545-143189050	3		NA		NA	NA	NA	6	143230603	rs198670;rs139014912;rs187630815;rs191166524
cg07083902	6.4735e-05	0.592935	0.183235	0.765659	0.582424	cg07083902	cg07083902	69781268	ATATAAACCACACTAACCAAACACAACCCTCAACCCTTTCAACAAAACCA	69799192	ATATAAACCACGCTAACCAAACACAACCCTCAACCCTTTCAACAAAACCG	I	T	Red	ATTTTGGAGATAATGTGAGCCACGCTGGCCAAGCACAGCCCTCAGCCCTTTCAGCAGAGC[CG]TGTGCTGCACACACATCTTCAGCTTTTCTGGGCCTCCGTTGCCTCTGGGTACATTTGGAT	37	6	1596254	CGGCTCTGCTGAAAGGGCTGAGGGCTGTGCTTGGCCAGCGTGGCTCACAT	R				chr6:1599090-1599402	N_Shelf				NA	6:1541014-1541708	6:1595924-1597975	Unclassified								NA	chr6:1595663-1597971	6	chr6:1596142-1598624	6	NA	TRUE	6	1541253	rs532071682
cg07716912	0.0412694	0.81818	0.225491	0.603475	0.377984	cg07716912	cg07716912	16747110	TACTACCCCAATAATACAAATAAACCTAATAAAACTCTTCACCAAAATAC			II			ACAGTCCTTTCTGCTGCCCCAGTAATGCAGGTGGACCTAGTGAAGCTCTTCACCAAAATG[CG]TGTGTACTTGGCCCAGCGCCACACTCTGGCTTGTTGGGATCAAGGCCTGGAGGCTGGAAG	37	6	167723364	CGCATTTTGGTGAAGAGCTTCACTAGGTCCACCTGCATTACTGGGGCAGC	R	UNC93A;UNC93A	NM_001143947;NM_018974	Body;Body						NA										chr6:167723305-167723675	3		NA		NA	NA	NA	6	167643354	rs538943106;rs144414505;rs114205142;rs2235200
cg08071329	0.0169383	0.774161	0.16861	0.772663	0.604053	cg08071329	cg08071329	8600864	ACAACTACAAAAACAATAAAAACCAAAACTAAAAAACAACTACAAAAACA	10724215	ACGACTACAAAAACGATAAAAACCGAAACTAAAAAACGACTACAAAAACG	I	A	Red	AGCCGCCCCCCAGCACCGGCCCTCACCGCCCCTGCAGCCGCCCCCAGCTCCAGCCCTCAC[CG]CCCCTGCAGCCGCCCCCCAGCTCCGGCCCTCACCGCCCCTGCAGCCGCCCCCAGCACCCG	37	6	170555857	CGCCCCTGCAGCCGCCCCCCAGCTCCGGCCCTCACCGCCCCTGCAGCCGC	F									NA	6:170397152-170398418										NA		NA		NA	NA	TRUE	6	170397782	rs577225403;rs539718354
cg08198851	0.0129716	0.758339	0.232155	0.441756	0.209602	cg08198851	cg08198851	25683838	AAAAATAAAATCCTAAATAATCCCAACCTTTAATAACTCTCTATCAAAAC			II			CAGTGAGTTTGGAAAATAAAATCCTGAATGGTCCCAACCTTTGATGACTCTCTATCAAAG[CG]GAGAGTTGTAGTTTCTTTGCCTTCTAGGATGGGAGCATTTGGCACCTGCATGTGTTTCGT	37	6	7847437	AAAATAAAATCCTGAATGGTCCCAACCTTTGATGACTCTCTATCAAAGCG	R	BMP6	NM_001718	Body						TRUE		6:7847305-7847854	Unclassified_Cell_type_specific							chr6:7847200-7847475	3		NA		NA	NA	TRUE	6	7792436	rs267194
cg10111314	0.00958788	0.750473	0.227869	0.263531	0.0356624	cg10111314	cg10111314	61654124	ACTAAAACAAACACCAAAACTCTAAATAACCCTAAAATCCAAACTCACCA	10613146	ACTAAAACGAACGCCAAAACTCTAAATAACCCTAAAATCCAAACTCGCCG	I	A	Red	TCGCCGTTAAGAGCTAAAACGAACGCCAAGGCTCTAAGTGGCCCTGGGGTCCAGGCTCGC[CG]GAGGCACCAGCGTGTGCAGGCCCGGAGCGCCGTCTTCTGGGCGAGGAGTGTCATTAGTAA	37	6	28984642	CGGCGAGCCTGGACCCCAGGGCCACTTAGAGCCTTGGCGTTCGTTTTAGC	R				chr6:28984418-28984686	Island				NA	6:29092213-29092799	6:28983873-28985303	Promoter_Associated							chr6:28984220-28984910	3		NA		NA	NA	TRUE	6	29092621	rs545550040;rs115180879;rs9280534;rs530826491;rs550924010
cg10185767	0.00443151	0.707775	0.204103	0.767123	0.56302	cg10185767	cg10185767	95681951	CCATACTAAAAAAAAATACCTACAACTAACTCTTCTAAACCAACAAATCC			II			ATCACTGAATTCCATGCTGGGAGGAAATGCCTGCAGCTGGCTCTTCTGGGCCAGCAGGTC[CG]GCTGCCCTCCTGCTTATCATCATCTGACATTGAATAAAGTTTGCTTATTTATTTTGATCA	37	6	169196473	CATGCTGGGAGGAAATGCCTGCAGCTGGCTCTTCTGGGCCAGCAGGTCCG	R				chr6:169195967-169196186	S_Shore				NA											NA		NA		NA	NA	TRUE	6	168938398	rs540793781;rs562272479;rs78253870;rs78547232;rs10945306
cg10523380	0.00218981	0.690679	0.302287	0.363536	0.061249	cg10523380	cg10523380	85782270	CTCAATTACAAAAAACACAACCACTAAAAACACAACCTAATAAACAACCA	98795226	CTCAATTACGAAAAACACGACCGCTAAAAACACAACCTAATAAACAACCG	I	A	Red	TGCCGCACTTTCCTCAGTTGCGAAGGGCACGGCCGCTGGGGACACAACCTAATGAACAAC[CG]GAGCTCTTCAGAGATGCCTTTAGCAACTCAGCTCCTTAAAAATAATAAATTCCTCTTAGG	37	6	7141602	CTCAGTTGCGAAGGGCACGGCCGCTGGGGACACAACCTAATGAACAACCG	R	RREB1;RREB1;RREB1;RREB1	NM_001003700;NM_001003699;NM_001168344;NM_001003698	5'UTR;5'UTR;5'UTR;5'UTR	chr6:7141036-7141576	S_Shore				NA		6:7140857-7142017	Promoter_Associated	RREB1;RREB1;RREB1	ENST00000379933.3;ENST00000379938.2;ENST00000334984.6	5'UTR;5'UTR;5'UTR	RREB1;RREB1;RREB1;RREB1;RREB1;RREB1;RREB1;RREB1	ENST00000379933.3;ENST00000491191.1;ENST00000379938.2;ENST00000471433.1;ENST00000467782.1;ENST00000334984.6;ENST00000483150.1;ENST00000475946.1	5'UTR;5'UTR;5'UTR;5'UTR;5'UTR;5'UTR;5'UTR;5'UTR	chr6:7140680-7142195	3		NA		NA	NA	TRUE	6	7086601	rs564600930
cg11258132	0.0112473	0.756119	0.145271	0.635905	0.490634	cg11258132	cg11258132	75691551	TAAAACTAATATCATCAATCACACACRAAAAACAAAACCRTATCRAAACC			II			GCTCTGCCCACGCGGCGCTCGCCGGAACCCCAGGATAACAAAGCTGGAATGACTTCACCC[CG]GCTCCGACACGGCTCTGCTCTCCGTGTGTGATTGATGACATCAGTCTCAGCACCTCTCCT	37	6	170556468	GAGACTGATGTCATCAATCACACACGGAGAGCAGAGCCGTGTCGGAGCCG	F									NA	6:170397152-170398418									chr6:170556245-170556875	3		NA		NA	NA	TRUE	6	170398393	rs59858030;rs560249030;rs556677439;rs78156239;rs545383263;rs560327601;rs527540228;rs542560990
cg11784298	0.0348098	0.809792	0.245962	0.616738	0.370776	cg11784298	cg11784298	52687275	TTTCTTTTCTCAAATATTACCTACAAAAACATACCTAAAATAAACCACCC			II			CTGATTTTTTTTTTCTTTTCTCAAATGTTACCTACAAAGACATGCCTGGGGTAAGCCACC[CG]GCTACCTAATTCCTCAGTAACCTCCATCTAAAATCTCCAAGGAAGCAATAAATTCCTTTT	37	6	32610971	CGGGTGGCTTACCCCAGGCATGTCTTTGTAGGTAACATTTGAGAAAAGAA	R	HLA-DQA1	NM_002122	3'UTR						NA				HLA-DQA1	ENST00000395364.1	3'UTR	HLA-DQA1;HLA-DQA1;HLA-DQA1	ENST00000460633.1;ENST00000482745.1;ENST00000343139.5	5'UTR;3'UTR;3'UTR		NA		NA	chr6:32604092-32612467	6	NA	TRUE	6	32718949	rs544844256;rs1138372;rs3667;rs1130151;rs1130152;rs1130153;rs141823983;rs1130155;rs1130156;rs1130158
cg12709009	0.00815704	0.746089	0.164937	0.631008	0.466072	cg12709009	cg12709009	27792110	TAAAACCRTCTCACTCACTCAATAACAACTAAAAACATAATATAAAAACC			II			GGAGCAGAAACTGGAGCCGTCTCACTCACTCAGTAACAACTAAGAGCATGATGTGGAAGC[CG]GCAATTAAACCCCCTCCAGTGGGCCGCAAGGTTCCCCAGCCATACCCCACCATCAGCTCT	37	6	170557582	CGGCTTCCACATCATGCTCTTAGTTGTTACTGAGTGAGTGAGACGGCTCC	R									NA	6:170399027-170399765	6:170557546-170557765	Unclassified_Cell_type_specific							chr6:170556925-170557895	3		NA		NA	NA	TRUE	6	170399507	rs548000948
cg14497223	0.00604564	0.723734	0.169429	0.60486	0.435431	cg14497223	cg14497223	55615271	CACAAACTACAAACCACCATCCAACAACTAAATCAAAAAAACACAACCCA	12645942	CACAAACTACAAACCGCCATCCAACAACTAAATCAAAAAAACGCAACCCG	I	C	Grn	TCCGGCGCGGCTCACAGACTGCAGGCCGCCATCCAGCAGCTGAGTCAGGAAAGCGCAGCC[CG]CTGGGCCTGCCGGCAGCACCACCGTCCGGAGCTGGCTAGGAAGCCAAAGGCTCAGGGCCC	37	6	168534096	CGGGCTGCGCTTTCCTGACTCAGCTGCTGGATGGCGGCCTGCAGTCTGTG	R				chr6:168529982-168530307	S_Shelf				NA	6:168276879-168276958									chr6:168533325-168534215	3		NA		NA	NA	TRUE	6	168276945	rs545515845;rs554059082;rs572567425;rs117601120
cg16055189	0.0196854	0.779327	-0.201712	0.637049	0.838761	cg16055189	cg16055189	96658575	CCAAACCAAAAAACTTCATTAAACCCTTAACATACAAAATATTTCTTACC			II			CCTGGCCCAGCCCAAACCAGGAGGCTTCATTAGACCCTTGACATGCAGAATATTTCTTAC[CG]TTCTTACTGTTGCATCCTCAAGAATTATAACCACCAGCATTGGCTGCTTCAGCTACTCCA	37	6	86099731	CGGTAAGAAATATTCTGCATGTCAAGGGTCTAATGAAGCCTCCTGGTTTG	R									NA				RP11-30P6.6;RP11-30P6.6	ENST00000455071.1;ENST00000455071.1	1stExon;3'UTR	RP11-30P6.6;RP11-30P6.6	ENST00000455071.1;ENST00000455071.1	1stExon;3'UTR		NA		NA		NA	NA	NA	6	86156450	rs187599515;rs548565551;rs569910339;rs692830
cg16471877	0.00406	0.706907	0.26754	0.730759	0.463219	cg16471877	cg16471877	88633393	CAATTTACTACAAAACTTCAATAAATCRCAATTAAAACACATACTCCAAC			II			TGCACTAATCACAATTTACTGCAGAACTTCAGTAAGTCGCAATTAGGACACATACTCCAA[CG]CAGTCTGCCTGGATTCAAATCCCAGCTTGGGTACCTATTACATGGTGACCATGGGCAAGC	37	6	99817927	AATTTACTGCAGAACTTCAGTAAGTCGCAATTAGGACACATACTCCAACG	R	COQ3	NM_017421	Body						TRUE											NA		NA		NA	NA	TRUE	6	99924648	rs116322573;rs531665880;rs139629970;rs144072737;rs528906504;rs9483838
cg17094014	0.0016607	0.684741	0.307433	0.373192	0.065759	cg17094014	cg17094014	89758212	AAAAAAACCACTACCAAACAATCCAAAAAAATTCAAAAACCCTCAACACA	88602885	AAAAAAACCGCTACCAAACAATCCAAAAAAATTCAAAAACCCTCAACGCG	I	A	Red	CCACCTGGAGAGCCGCAGGCTCCAAAGTCTTCCCCATTCTCGGGGACCAGGTTCCGGGGT[CG]CGCTGAGGGCCCCTGAACCCTCTTGGACTGCCTGGCAGCGGCTTCTTCCTACCACCACGG	37	6	41605343	CGCGCTGAGGGCCCCTGAACCCTCTTGGACTGCCTGGCAGCGGCTTCTTC	F	MDFI	NM_005586	TSS1500	chr6:41604583-41606663	Island				NA	6:41712579-41713817			MDFI;MDFI;MDFI;MDFI	ENST00000230321.6;ENST00000543326.1;ENST00000373050.4;ENST00000373051.2	TSS1500;TSS1500;TSS1500;5'UTR	MDFI;MDFI;MDFI;MDFI;MDFI;MDFI;MDFI;MDFI;MDFI	ENST00000432027.1;ENST00000441667.1;ENST00000230321.6;ENST00000543326.1;ENST00000373050.4;ENST00000446650.1;ENST00000435476.1;ENST00000419164.1;ENST00000373051.2	5'UTR;TSS1500;TSS1500;TSS1500;TSS1500;TSS1500;TSS1500;5'UTR;5'UTR	chr6:41604445-41606615	3		NA		NA	NA	TRUE	6	41713321	rs556012139
cg17247916	0.00942328	0.749737	0.194256	0.908745	0.71449	cg17247916	cg17247916	16663849	ACTAAAATAAATCAAACRTAAAACTCTAACTCCTACCATACTAACATACC			II			GCACAGCTGGAGCTGGGGTAGATCAGGCGTGAGGCTCTGGCTCCTGCCATGCTGACATGC[CG]CTGTACCATTCTTTGCTTGGGAGCTGCAAAAACACCCATGGAGGAGAGATGCTCTGATAA	37	6	146679732	CGGCATGTCAGCATGGCAGGAGCCAGAGCCTCACGCCTGATCTACCCCAG	R	GRM1;GRM1;GRM1;GRM1	NM_001278065;NM_001278066;NM_001278067;NM_001278064	Body;Body;Body;Body						NA											NA	chr6:146678495-146679812	6	chr6:146678214-146680636	6	NA	NA	6	146721425	rs9390383;rs145989741;rs362838;rs564091856
cg17678867	0.00694964	0.734627	-0.212392	0.61542	0.827812	cg17678867	cg17678867	7760940	TTATATTACCTAAACCAACCTATATCTTCCAACTTTATTTTCAAAAAATC			II			ATGAATTATTATTATATTACCTAGACCAACCTGTGTCTTCCAGCTTTGTTTTCAAGAGAT[CG]CCTACTTGAACCCTTGACTGCTGATAAACTTAGAAACCTGTTGACTCACTCTTCCCAGAC	37	6	152780496	TATATTACCTAGACCAACCTGTGTCTTCCAGCTTTGTTTTCAAGAGATCG	R	SYNE1;SYNE1	NM_182961;NM_033071	Body;Body						TRUE							SYNE1;SYNE1;SYNE1	ENST00000474655.2;ENST00000535896.1;ENST00000461872.2	3'UTR;3'UTR;3'UTR	chr6:152780440-152780670	3		NA		NA	NA	TRUE	6	152822189	rs76833377
cg18698799	0.0303651	0.802532	0.183313	0.668781	0.485468	cg18698799	cg18698799	92787395	ACTAAATAAACTATTCCCAAATAAAAACTATAATAATCTTCTAAATCTAC			II			CCTTAGGTCCTACTGAGTAGACTGTTCCCAGATGAGAGCTATGGTAATCTTCTAAGTCTG[CG]TGGTTAGTTGAATCTAAAAAGACCATATCTTCACCCAGTGGGCATTGCAGTTAATAATCC	37	6	32301513	CGCAGACTTAGAAGATTACCATAGCTCTCATCTGGGAACAGTCTACTCAG	R	C6orf10	NM_006781	Body						NA											NA		NA		NA	NA	TRUE	6	32409491	rs9357140
cg19406113	0.00698566	0.735244	0.142276	0.758519	0.616243	cg19406113	cg19406113	33635203	AAAAAAAACCAACCCAAAACAAAACTCAACCCAAAACAAAAAATCCCACA	45740913	AAAAAAAACCAACCCAAAACGAAACTCAACCCAAAACGAAAAATCCCGCG	I	A	Red	ATAGTCGCACTAGAGGAAAGCCAGCCCAGGACGAAGCTCAGCCCAGGACGGAGAGTCCCG[CG]GAGTGGGGGGGGTCCGGCTGCCTGCCTTCCCCTCCAGCGGCTGCCCCTCGGTGTGGAGAC	37	6	170558063	CGCGGGACTCTCCGTCCTGGGCTGAGCTTCGTCCTGGGCTGGCTTTCCTC	R									NA	6:170399901-170400039									chr6:170557945-170558135	3		NA		NA	NA	TRUE	6	170399988	rs144280656;rs555172147;rs369873334
cg20053110	0.0312051	0.804891	0.152552	0.5358	0.383248	cg20053110	cg20053110	44771119	TAAAACCCAAATACAACTAAACATACAATATAAATCCACCACACCACCCA	92719899	TAAAACCCAAATACAACTAAACGTACAATATAAATCCACCACGCCACCCG	I	A	Red	TGAGAGGATGAAGAGGGGACAGGCCGGCTGGGAGCCAGAAGGAAAGCTGGGAAGGTAGTC[CG]GGTGGCGTGGTGGACTCACACTGCACGTTCAGCTGCACCTGGGCCTCACGGGGGCGCACG	37	6	37617864	CGGGTGGCGTGGTGGACTCACACTGCACGTTCAGCTGCACCTGGGCCTCA	F	MDGA1	NM_153487	Body	chr6:37617863-37618147	Island				TRUE		6:37617791-37617977	Unclassified_Cell_type_specific	MDGA1;MDGA1	ENST00000434837.2;ENST00000510077.1	ExonBnd;TSS1500	MDGA1;MDGA1;MDGA1	ENST00000434837.2;ENST00000510077.1;ENST00000478143.2	ExonBnd;TSS1500;3'UTR	chr6:37617725-37618050	3		NA		NA	NA	TRUE	6	37725842	rs804815
cg22179510	0.0460694	0.823215	0.154528	0.201792	0.0472645	cg22179510	cg22179510	89790895	AAACCAACACAACTCACTACCCTATTCCAAAACTCAAAATTTAAAAAACA	89697464	AAACCGACGCAACTCGCTACCCTATTCCAAAACTCAAAATTTAAAAAACG	I	A	Red	AGCGAGAAAGGGGAGCCGGCGCAGCTCGCTGCCCTGTTCCAGAACTCAGAATTTGAGAGG[CG]AGAGTTCGGTAAGCCGTGCGACCAGACGACCGAGGACGCGCGCAGAGAAACCCCCGCCGT	37	6	128842013	CGCCTCTCAAATTCTGAGTTCTGGAACAGGGCAGCGAGCTGCGCCGGCTC	R	PTPRK;PTPRK	NM_001135648;NM_002844	TSS200;TSS200	chr6:128840158-128842126	Island				NA	6:128881852-128883866			PTPRK;PTPRK;PTPRK;PTPRK;PTPRK;PTPRK;PTPRK;PTPRK;RP11-73O6.4	ENST00000368215.3;ENST00000368226.4;ENST00000532331.1;ENST00000368227.3;ENST00000368213.5;ENST00000525459.1;ENST00000524481.1;ENST00000368210.3;ENST00000563385.1	TSS1500;TSS200;TSS1500;TSS200;TSS1500;TSS1500;TSS1500;TSS1500;5'UTR	PTPRK;PTPRK;PTPRK;PTPRK;PTPRK;PTPRK;PTPRK;PTPRK;PTPRK;PTPRK;PTPRK;RP11-73O6.4	ENST00000368215.3;ENST00000368226.4;ENST00000532331.1;ENST00000524534.1;ENST00000368227.3;ENST00000392449.4;ENST00000368202.4;ENST00000368213.5;ENST00000525459.1;ENST00000524481.1;ENST00000368210.3;ENST00000563385.1	TSS1500;TSS200;TSS1500;TSS1500;TSS200;TSS1500;TSS1500;TSS1500;TSS1500;TSS1500;TSS1500;5'UTR		NA	chr6:128840138-128842705	6	chr6:128839545-128842987	6	NA	TRUE	6	128883706	rs555750420
cg22933800	0.0344637	0.809147	0.141711	0.298937	0.157227	cg22933800	cg22933800	71666896	ATCATTCTCAAATTTCCCTAAACAACTTTTAAAACTTTTCRAATATCTCC			II			ATTTATGAAGTGTCATTCTCAAATTTCCCTGAACAACTTTTGAAGCTTTTCGGATGTCTC[CG]GTGGTAGATCTTGGGGTCATTCCATCAATTATGTACTCTATAGATATTTAAAATGTTGCC	37	6	32605704	TCATTCTCAAATTTCCCTGAACAACTTTTGAAGCTTTTCGGATGTCTCCG	R	HLA-DQA1	NM_002122	Body						NA				HLA-DQA1	ENST00000495840.1	5'UTR	HLA-DQA1;HLA-DQA1	ENST00000495840.1;ENST00000460633.1	5'UTR;5'UTR		NA		NA	chr6:32604092-32612467	6	NA	TRUE	6	32713682	rs9272465;rs28383347;rs9272466;rs111541957;rs9272467
cg25219495	0.0465205	0.823857	0.141303	0.499973	0.35867	cg25219495	cg25219495	86666832	CRCTAAACCTAATCCACAAAACCACTTTTTCCTCCTAAACCTCTAATTCC			II			AGACCATGGGAAAATGTCTCCAGGCCATGTCAGAGACCTTCACAGCAGCCCCTCCCATCA[CG]GAACCAGAGGCCCAGGAGGAAAAAGTGGTTTTGTGGACCAGGCCCAGCGTCCCCTTGCTG	37	6	32640493	CGGAACCAGAGGCCCAGGAGGAAAAAGTGGTTTTGTGGACCAGGCCCAGC	F									NA											NA		NA		NA	NA	TRUE	6	32748471	rs546964406;rs9274855;rs28891411;rs28891412;rs9274856;rs9274857
cg26302094	0.00179222	0.68517	0.315237	0.356799	0.0415622	cg26302094	cg26302094	71666984	AAAAACCACTCACCAAACAACTCCACTAACTCAACAATAAAAATCATCCA	52658554	AAAAACCACTCACCAAACAACTCCGCTAACTCAACAATAAAAATCGTCCG	I	A	Red	CTCTTGAGTCCAGGAAGCAAGGGTGGGAGGAGGGACGAGCCAGTGGCAATGACCCAGACC[CG]GACGACCCCCATTGCTGAGCCAGCGGAGCTGCTTGGTGAGTGGCCTCCAGGCGGCATCTC	37	6	73973103	GGAGGCCACTCACCAAGCAGCTCCGCTGGCTCAGCAATGGGGGTCGTCCG	F	KHDC1	NM_030568	TSS200	chr6:73972819-73973027	S_Shore			DMR	NA		6:73971832-73973591	Promoter_Associated_Cell_type_specific	KHDC1;RP11-257K9.7	ENST00000257765.5;ENST00000370385.2	TSS200;TSS200	KHDC1;RP11-257K9.7;RP11-398K22.12;RP11-398K22.12;RP11-398K22.12;RP11-398K22.12;KHDC1	ENST00000257765.5;ENST00000370385.2;ENST00000442007.1;ENST00000441363.1;ENST00000442007.1;ENST00000441363.1;ENST00000433730.1	TSS200;TSS200;1stExon;1stExon;5'UTR;5'UTR;TSS1500	chr6:73972400-73973495	3		NA		NA	NA	TRUE	6	74029824	rs113930166
cg27083089	0.00337328	0.704326	0.205011	0.296238	0.0912269	cg27083089	cg27083089	32610592	AACTACAAAAAACAACAATCATAAACAAATTCTAATTAATCATAATAAAC			II			CAGCTGTCTCAGGCTACAGAAAACAACAGTCATGAACAAATTCTGGTTAGTCATGGTAAG[CG]ATGACACTCTAAACAGCCCACCACACACGCGAAACATCCCAATCAAAGAATCCCCATTAC	37	6	31322121	CGCTTACCATGACTAACCAGAATTTGTTCATGACTGTTGTTTTCTGTAGC	R	HLA-B	NM_005514	3'UTR	chr6:31323946-31325211	N_Shore				NA				HLA-B;HLA-B;HLA-B	ENST00000412585.2;ENST00000428231.2;ENST00000452596.2	3'UTR;3'UTR;3'UTR	HLA-B;HLA-B;HLA-B;HLA-B;HLA-B	ENST00000412585.2;ENST00000481849.1;ENST00000497377.1;ENST00000428231.2;ENST00000452596.2	3'UTR;3'UTR;3'UTR;3'UTR;3'UTR	chr6:31321620-31322190	3		NA		NA	NA	TRUE	6	31430100	rs111301312;rs572049214;rs2428496
cg01946097	0.00956593	0.750236	-0.149981	0.658685	0.808665	cg01946097	cg01946097	79646352	AACTAAAAAATATCATCATTTAACTAATACATAATTACCCTAAATAAAAC			II			CTGTCATGTATTTAGAAAAAAAAAAAATCTTCTCTTCCTTTTCTTCTCAGTAACAGAACC[CG]TTTTACTTAGGGTAACTATGCATCAGCTAAATGATGACATTTCTCAGCCTTCTAGCTAGG	37	7	102783873	GCTGAGAAATGTCATCATTTAGCTGATGCATAGTTACCCTAAGTAAAACG	F	RPL19P12;NAPEPLD;NAPEPLD	NR_026660;NM_001122838;NM_198990	TSS1500;5'UTR;5'UTR						NA				NAPEPLD;NAPEPLD;NAPEPLD;NAPEPLD	ENST00000465647.1;ENST00000417955.1;ENST00000341533.4;ENST00000427257.1	5'UTR;5'UTR;5'UTR;5'UTR	NAPEPLD;NAPEPLD;NAPEPLD;NAPEPLD;NAPEPLD;NAPEPLD;NAPEPLD;NAPEPLD	ENST00000479761.1;ENST00000422589.1;ENST00000465647.1;ENST00000418294.1;ENST00000417955.1;ENST00000341533.4;ENST00000425379.1;ENST00000427257.1	3'UTR;5'UTR;5'UTR;5'UTR;5'UTR;5'UTR;5'UTR;5'UTR		NA		NA		NA	NA	TRUE	7	102571109	rs77675604
cg02355809	0.0148714	0.76749	0.16564	0.407655	0.242015	cg02355809	cg02355809	99672593	TTCCATTCATCATTACTAAAACAAAAAACCTATCATTCTCCCAATAAACC			II			TGCCTCCTTAAGCTGTGTGCTCTAGATGCCCCACCTGCCTCACAATAGCCCCAGCCCTGC[CG]GTCTACTGGGAGAATGACAGGCTCCCTGTTTCAGCAATGATGAATGGAAACAGTGGACAT	37	7	150412715	TCCATTCATCATTGCTGAAACAGGGAGCCTGTCATTCTCCCAGTAGACCG	F	GIMAP1	NM_130759	TSS1500						NA		7:150412479-150412873	Unclassified_Cell_type_specific	GIMAP1	ENST00000307194.5	TSS1500	GIMAP1;GIMAP1	ENST00000307194.5;ENST00000464461.1	TSS1500;TSS1500	chr7:150412485-150412790	3		NA		NA	NA	TRUE	7	150043648	rs10248822;rs138868993;rs547123370
cg05593887	0.00912107	0.748698	0.185178	0.787252	0.602074	cg05593887	cg05593887	7681874	ACTATATACTCCTTTCTACCTTCATAAACCCCCTAAATTCTAATCCTATC			II			CTGGGATACTCACTGTGTGCTCCTTTCTACCTTCATGAACCCCCTGGATTCTGATCCTGT[CG]CCTTACTGAGGTCGATGGGCCTCACTTGCTCTGGCTAGCATCTTCTTGGCCTTTCCCTGT	37	7	77827379	CTGTGTGCTCCTTTCTACCTTCATGAACCCCCTGGATTCTGATCCTGTCG	R	MAGI2	NM_012301	Body						TRUE							MAGI2;MAGI2;MAGI2	ENST00000524316.1;ENST00000519748.1;ENST00000520379.1	TSS1500;3'UTR;3'UTR		NA		NA		NA	NA	TRUE	7	77665315	rs570287069;rs3779276
cg06093861	0.0107965	0.754235	-0.178981	0.271285	0.450267	cg06093861	cg06093861	5780419	ATTAATCAATCTAATCTCCAACTCCTAAATTCATATAATCCACCCACCAC			II			GGCCTCACTCTGTTGGTCAGTCTGGTCTCCAACTCCTGGGTTCATGTGATCCACCCACCA[CG]GCCTTCCAAACTGCTGGGATTACAGGTGTAAGCCACCACGCCCAGTCTAAATTCTCAACA	37	7	75780412	TTGGTCAGTCTGGTCTCCAACTCCTGGGTTCATGTGATCCACCCACCACG	R				chr7:75779628-75780022	S_Shore				NA											NA		NA		NA	NA	TRUE	7	75618348	rs566248610;rs74581342;rs10952842
cg06174194	0.0262339	0.795335	0.209225	0.640115	0.43089	cg06174194	cg06174194	86605870	ATAAAAATACTTACTCTTAAACCACRCTTCAACAAAAATCTAACAAAAAC			II			TCCTACAAATGCCAATGTGTTCTTCCTTTAGGCTGTGAAATTTGAACCATACCATGATAG[CG]CCCTTGCCAGATTTCTGCTGAAGCGTGGTTTAAGAGTAAGTACTTCCATTTTGATAATAG	37	7	106513011	CGCCCTTGCCAGATTTCTGCTGAAGCGTGGTTTAAGAGTAAGTACTTCCA	F	PIK3CG;PIK3CG;PIK3CG	NM_001282427;NM_001282426;NM_002649	Body;Body;Body						NA							PIK3CG	ENST00000473541.1	5'UTR	chr7:106512880-106513035	3		NA		NA	NA	NA	7	106300247	rs1129293;rs145560246;rs187473519
cg06596097	0.0399513	0.816109	-0.173834	0.618022	0.791855	cg06596097	cg06596097	9645266	TTCCAAACAAAATACATCTAACTCTTAAAAACAACAAAACTTAACTCAAC			II			ACTCTACTTATCATATATGGTCGCAAATAAGCTTTGAAGTTCATACAATTGAGAACTTAA[CG]TTGAGTCAAGCTCTGCTGCTTTCAAGAGTCAGATGTACCTTGCCTGGAACCTCAATTCTC	37	7	86944641	CGTTGAGTCAAGCTCTGCTGCTTTCAAGAGTCAGATGTACCTTGCCTGGA	F									NA											NA		NA		NA	NA	NA	7	86782577	rs7778976;rs533974122;rs552115907
cg08000746	0.0317801	0.805699	0.141487	0.731272	0.589784	cg08000746	cg08000746	59737595	ATTTAAATCTCCAAATATACATATTTCTAACTAAAATCAAACAAAACAAC			II			GTGTGGCAAACATTTGAGTCTCCAGATGTGCATGTTTCTGGCTGAGATCAAACAGGACAA[CG]CTCTGTCTTCTTGGTTCAGCTCTCAAACTGTAAACTAGCGTTCTTTCTGCAGGCTACCCC	37	7	143729843	TTTGAGTCTCCAGATGTGCATGTTTCTGGCTGAGATCAAACAGGACAACG	R									NA											NA		NA	chr7:143728801-143730484	6	NA	NA	7	143360776	rs2158574;rs7799955;rs570588261;rs566205937;rs557007220
cg09281805	0.011796	0.757183	0.160116	0.826633	0.666517	cg09281805	cg09281805	75697281	AAATCCATTACTACACCRAAACRAAAAATACTCTTAATAAAATCTAACAC			II			ATGAAATCCAAGCATCGTTTCCCTTCCCCGATGGTCGCCTCCCTGGGGTGAGACGTTCGA[CG]TGTCAGACTTCACCAAGAGCATCTCCCGCCTCGGTGCAGTAATGGACTTGGAAACGATTT	37	7	4751840	AGTCCATTACTGCACCGAGGCGGGAGATGCTCTTGGTGAAGTCTGACACG	F	FOXK1	NM_001037165	Body						NA	7:4718321-4718461			FOXK1	ENST00000450194.2	5'UTR	FOXK1	ENST00000450194.2	5'UTR	chr7:4751705-4752575	3		NA		NA	NA	TRUE	7	4718366	rs4540325;rs146230059;rs549397259;rs561204381
cg13371681	0.039813	0.816104	-0.233527	0.417411	0.650938	cg13371681	cg13371681	58690103	ATTCCRAAACAAATCACATAAAAACACTTCATAAACTCTAAAACAATACC			II			TCACAATAGAGATTCCGAGACAGATCACATGAAAGCACTTCATAGACTCTAAGACAGTAC[CG]TGCGTAAGGGATGATCGTGAGAGTTACTTATCTTTGATGTCTCAAACAGCTCTCAAGTGG	37	7	98836916	CGGTACTGTCTTAGAGTCTATGAAGTGCTTTCATGTGATCTGTCTCGGAA	R									NA				MYH16	ENST00000453194.1	5'UTR	MYH16	ENST00000453194.1	5'UTR		NA		NA		NA	NA	NA	7	98674852	rs4236542
cg17348244	0.0109195	0.754482	0.31841	0.595263	0.276852	cg17348244	cg17348244	72732575	CTAACCTAACTACAACACCTAAAAATCTCATCCAATACCCRTAAAAATAC			II			ACAGTCCTTACTTTGTTAGAAACTCACCACACACTGTTTTCCACACCCTTCGCGCCATGT[CG]CATCCCCACGGGCACTGGATGAGATTTCCAGGTGCTGCAGTCAGGCCAGCGTGTGGGGTG	37	7	786861	CGCATCCCCACGGGCACTGGATGAGATTTCCAGGTGCTGCAGTCAGGCCA	F	HEATR2	NM_017802	Body						NA	7:753304-753398			HEATR2	ENST00000438961.1	5'UTR	HEATR2	ENST00000438961.1	5'UTR		NA	chr7:784517-787084	6		NA	NA	TRUE	7	753387	rs34766380;rs572096233;rs143951636;rs554645821;rs574797857;rs544009600
cg17380855	0.0215273	0.78596	0.170007	0.925005	0.754998	cg17380855	cg17380855	82629575	CTCATCATTCATCTTCAAAATTTAAACCTACCATTATAATCAATTTAACC			II			GTGCTTATATAAGCAAACCAATTAGGTGTTCATAGGATCTGGAATTAAGGGTAAGAATCA[CG]GTCAAATTGATCACAATGGCAGGTCTAAATCCTGAAGATGAATGATGAGGCAGAGCCAGA	37	7	33053280	CGGTCAAATTGATCACAATGGCAGGTCTAAATCCTGAAGATGAATGATGA	F									NA											NA		NA	chr7:33047587-33053580	6	NA	NA	7	33019805	rs6462446
cg18560443	0.00669204	0.732186	-0.17121	0.732501	0.903712	cg18560443	cg18560443	73778901	TTAAAAAAATACACAACTAACCAAACTCAATAACTCACAATAAAAACACC			II			GATGGAAATATTTAGAAAAATACACAACTAACCAGGCTCAGTGGCTCACAGTGGGAGCAC[CG]CTTGAGCCCAGGAGTTAGAGGCTACAGTAAGCTATGATTGTGCCACTGCACTCCCGCGTG	37	7	138099971	CGGTGCTCCCACTGTGAGCCACTGAGCCTGGTTAGTTGTGTATTTTTCTA	R									NA				Y_RNA	ENST00000365202.1	TSS1500	Y_RNA	ENST00000365202.1	TSS1500		NA		NA		NA	NA	NA	7	137750511	rs146524401
cg18845598	0.0475082	0.824508	0.191484	0.46612	0.274636	cg18845598	cg18845598	47787831	ATCTAAAATATACTCTTTAAATATTATTCCTAACRTAATACCTTTCATTC			II			ACTTGATTGAAATCTAGGATATGCTCTTTGAATGTTATTCCTAACGTAATGCCTTTCATT[CG]TCCATCCATCCATCCATCCATCAATTCATCCAACAAGTGTAGTGGGCATTGTGCCAGCAA	37	7	143746594	TCTAGGATATGCTCTTTGAATGTTATTCCTAACGTAATGCCTTTCATTCG	R	OR2A5	NM_012365	TSS1500						NA				OR2A5	ENST00000408906.2	TSS1500	OR2A5	ENST00000408906.2	TSS1500		NA		NA		NA	NA	TRUE	7	143377527	rs116576332;rs13243677;rs13226728;rs530380947;rs549010306;rs55979718
cg20549290	0.00937049	0.749306	0.144464	0.824004	0.67954	cg20549290	cg20549290	60801156	TCAAAAACAAAATATAATCCTAATCTTTTAAAATATCTCAATTCAAAATC			II			AGGTTTAGGCTTCAGAAACAAAATATAATCCTAGTCTTTTAAGGTATCTCAGTTCAGAAT[CG]CGGAGATGCTTTCTCATGCTGCCTGTTCTTTTGGACTTGCCTTCGTTTGCCTGTCAAACC	37	7	150263322	CAGAAACAAAATATAATCCTAGTCTTTTAAGGTATCTCAGTTCAGAATCG	R	GIMAP4	NM_018326	TSS1500						TRUE				GIMAP4;GIMAP4;GIMAP4;GIMAP4	ENST00000255945.2;ENST00000461940.1;ENST00000494750.1;ENST00000466938.2	TSS1500;TSS1500;TSS1500;TSS1500	GIMAP4;GIMAP4;GIMAP4;GIMAP4;GIMAP4;GIMAP4	ENST00000255945.2;ENST00000461940.1;ENST00000494750.1;ENST00000478135.1;ENST00000466938.2;ENST00000479232.1	TSS1500;TSS1500;TSS1500;TSS1500;TSS1500;TSS1500	chr7:150263280-150263510	3		NA		NA	NA	TRUE	7	149894255	rs2177189
cg22786333	0.0143193	0.764434	0.203209	0.626898	0.423689	cg22786333	cg22786333	32664252	AAACRAAAAAATATACAAAAAAACTACCCTTTATACTAACATCAAATCTC			II			TACGTGGCGGCAGGCGAGAGAGTGTGCAGGGGAACTGCCCTTTATACTAACATCAGATCT[CG]TGAGACTTAATATCAAGAGAACAGCACGGGAAAGACCCACCCCCATGATTCAGTTCCCTC	37	7	801211	GGCGAGAGAGTGTGCAGGGGAACTGCCCTTTATACTAACATCAGATCTCG	R	HEATR2	NM_017802	Body						NA	7:767672-767904										NA		NA		NA	NA	TRUE	7	767737	rs559917843;rs147520506;rs548843855;rs558179866;rs537206892;rs4548086
cg27070288	0.0296618	0.800819	0.241709	0.767203	0.525494	cg27070288	cg27070288	81742216	ACAAAACAACRCTCTATCTTCTTAATTCAACTCTCAAACTATAAACTAAC			II			GCTGAGATCAAACAGGACAACGCTCTGTCTTCTTGGTTCAGCTCTCAAACTGTAAACTAG[CG]TTCTTTCTGCAGGCTACCCCGGTGCCACATTTTCCATGTTCTTGTGCTTTTTGTTGATAA	37	7	143729883	CGCTAGTTTACAGTTTGAGAGCTGAACCAAGAAGACAGAGCGTTGTCCTG	R									NA											NA		NA	chr7:143728801-143730484	6	NA	NA	7	143360816	rs566205937;rs557007220;rs7777698
cg01630717	0.0409853	0.817717	-0.148745	0.669228	0.817973	cg01630717	cg01630717	53729162	TATACAATAAACATTCTTTCCCTCTACATCATTACAAAAATTATACAAAC			II			GTTCAGAGCATGTTTTTAAATTAGCATTTAAGTTGATTAGAAACAGCTGGAAAATCAGAA[CG]CTTGCATAACCTCTGCAATGATGCAGAGGGAAAGAATGCCCACTGCACAACCACAAGTTA	37	8	19028782	CGCTTGCATAACCTCTGCAATGATGCAGAGGGAAAGAATGCCCACTGCAC	F							chr8:19028579-19028579		TRUE				RP11-1080G15.1;RP11-1080G15.1	ENST00000520920.1;ENST00000517949.1	3'UTR;3'UTR	RP11-1080G15.1;RP11-1080G15.1	ENST00000520920.1;ENST00000517949.1	3'UTR;3'UTR	chr8:19028480-19028935	3		NA		NA	NA	NA	8	19073062	rs13264473;rs691617;rs7823173;rs138248995;rs116285301;rs572760815
cg03158817	0.0138942	0.762597	-0.22925	0.661677	0.890927	cg03158817	cg03158817	5784384	AAAAAAAATCAATTTAAAAACTTATAACAAACACAATAACTTTCTACCCC			II			ACATGTACGTAAGGAAAAATCAGTTTAAAAACTTATAGCAAACACAGTAGCTTTCTACCC[CG]CTCTTCTCCACCCCAGATCCTGCCCTTTAGAGGAGAGCTGCACGCGCTTCTTTGCATCTG	37	8	82802266	CGGGGTAGAAAGCTACTGTGTTTGCTATAAGTTTTTAAACTGATTTTTCC	R									NA				RP11-354A14.1	ENST00000534675.1	5'UTR	RP11-354A14.1	ENST00000534675.1	5'UTR		NA		NA	chr8:82802135-82803292	6	NA	NA	8	82964821	rs146574352;rs182248155
cg04086176	0.00967186	0.751147	0.143801	0.652107	0.508306	cg04086176	cg04086176	53789991	TCACCRCTCTACCTTATAACTAAAACTTCTTAACAAAACCAAATATATCC			II			CCCTGTCCTACTCACCGCTCTGCCTTGTGGCTGGGGCTTCTTGGCAGGGCCAGGTGTGTC[CG]TGCCTGAGTCATTGTGGCCAGGGTTGACTCAATGTTCTTTTGTCTGTGGATATAGCGTGG	37	8	49384553	CGGACACACCTGGCCCTGCCAAGAAGCCCCAGCCACAAGGCAGAGCGGTG	R									NA										chr8:49384405-49384735	3		NA		NA	NA	NA	8	49547106	rs540882934;rs559532755;rs931764
cg11420142	0.0460865	0.823321	-0.179535	0.51899	0.698525	cg11420142	cg11420142	69643843	ACRATCTTCATAAATTATTTACCAACCTAACCTTAAAAATATCAAACATC			II			CTTCTCTGGAGGCGGTCTTCATGGATTGTTTGCCAGCCTAGCCTTAAAAATGTCAGGCAT[CG]AAGATGGCCGAATAGCAACAGCTCCCGTCTACAGCTCCCAGCGTGAGCGACGCAGAAGAC	37	8	92570895	CGATGCCTGACATTTTTAAGGCTAGGCTGGCAAACAATCCATGAAGACCG	R									NA	8:92640071-92640431			RP11-122C21.1	ENST00000521199.1	3'UTR	RP11-122C21.1	ENST00000521199.1	3'UTR		NA		NA		NA	NA	TRUE	8	92640071	rs538253857;rs547324927;rs843071
cg11994408	0.0144699	0.765522	0.174837	0.716629	0.541791	cg11994408	cg11994408	95616890	ACCTCATCTTACTCAAAACAAATCCCAACTAAATAAATATAAACAACTAC			II			CGGGGTGGGCCGGGGTCCACGGGCGGCGAGAGCCCTGGAGACCACAAGTGCAGCTCAGTC[CG]TAGCTGTCCACACTCATCCAGCTGGGATCTGTCCTGAGCAAGATGAGGCAGGGACAAGGA	37	8	143123668	CCTCATCTTGCTCAGGACAGATCCCAGCTGGATGAGTGTGGACAGCTACG	F									NA										chr8:143123665-143124035	3		NA		NA	NA	NA	8	143121575	rs7844494;rs7830596;rs558655857;rs570334480
cg14824382	0.00160476	0.681607	0.298123	0.394565	0.096442	cg14824382	cg14824382	48730270	AAACAAAAACTAAAACAAACACAAAAAACCCAAACAAAAAACAACAACCA	84656901	AAACGAAAACTAAAACGAACGCGAAAAACCCGAACAAAAAACGACGACCG	I	C	Grn	GGTCCCCCCCGCCGCAGCCATGTACCCCGCGGGCCCCCCGGCCGGCCCGGTACCGCGCCG[CG]GCCGCCGTCCCCTGCCCGGGCCCCCCGCGCCCGCCCCAGCCCCCGTCCCCGCTGCACGGC	37	8	144680115	GGACGGGGGCTGGGGCGGGCGCGGGGGGCCCGGGCAGGGGACGGCGGCCG	F	EEF1D;EEF1D;TIGD5;EEF1D;EEF1D;EEF1D;EEF1D;EEF1D	NM_032378;NM_001130055;NM_032862;NM_001130057;NM_001130054;NM_001130053;NM_001960;NM_001130056	TSS1500;TSS1500;1stExon;TSS1500;TSS1500;TSS1500;TSS1500;TSS1500	chr8:144679237-144681851	Island				NA	8:144750097-144752893	8:144679806-144680185	Promoter_Associated	EEF1D;EEF1D;EEF1D;EEF1D;EEF1D;EEF1D;EEF1D;EEF1D;EEF1D;EEF1D;TIGD5;TIGD5;EEF1D	ENST00000317198.6;ENST00000337369.2;ENST00000532400.1;ENST00000531621.1;ENST00000356793.4;ENST00000531770.1;ENST00000442189.2;ENST00000528610.1;ENST00000419152.2;ENST00000395119.3;ENST00000321385.3;ENST00000321385.3;ENST00000529272.1	TSS1500;TSS1500;TSS1500;TSS1500;TSS1500;TSS1500;TSS1500;TSS1500;TSS1500;TSS1500;5'UTR;1stExon;TSS1500	EEF1D;EEF1D;EEF1D;EEF1D;EEF1D;EEF1D;EEF1D;EEF1D;EEF1D;EEF1D;EEF1D;EEF1D;EEF1D;EEF1D;EEF1D;EEF1D;EEF1D;EEF1D;EEF1D;EEF1D;EEF1D;EEF1D;EEF1D;EEF1D;EEF1D;EEF1D;EEF1D;EEF1D;EEF1D;TIGD5;TIGD5;EEF1D	ENST00000532543.1;ENST00000531953.1;ENST00000526133.1;ENST00000317198.6;ENST00000534380.1;ENST00000533494.1;ENST00000337369.2;ENST00000531218.1;ENST00000525695.1;ENST00000534232.1;ENST00000529007.1;ENST00000526786.1;ENST00000526340.1;ENST00000533204.1;ENST00000532400.1;ENST00000529516.1;ENST00000534377.1;ENST00000531621.1;ENST00000530191.1;ENST00000524397.1;ENST00000524900.1;ENST00000526838.1;ENS…	TSS1500;TSS1500;TSS1500;TSS1500;TSS1500;TSS1500;TSS1500;TSS1500;TSS1500;TSS1500;TSS1500;TSS1500;TSS1500;TSS1500;TSS1500;TSS1500;TSS1500;TSS1500;TSS1500;TSS1500;TSS1500;TSS1500;TSS1500;TSS1500;TSS1500;TSS1500;TSS1500;TSS1500;TSS1500;5'UTR;1stExon;TSS1500		NA	chr8:144677640-144683989	6	chr8:144677496-144701200	6	NA	TRUE	8	144751258
cg18593937	0.0111347	0.755643	0.196498	0.227029	0.030531	cg18593937	cg18593937	2780288	TCTATACCACTCAACAACCTTTATTCCAAACTAACAACTAAAACTACTCA	37640981	TCTATACCGCTCGACGACCTTTATTCCGAACTAACAACTAAAACTACTCG	I	C	Grn	CCGGCAGCCTGGTCTGTGCCGCTCGGCGGCCTTTGTTCCGGGCTGACAGCTGGGGCTGCT[CG]CGACCTCGCGGCTCCTTCGCGCCCGCGGCCTGCGCGGGGTCCCGGGTCCCGTCTCTCTGC	37	8	20161633	TCTGTGCCGCTCGGCGGCCTTTGTTCCGGGCTGACAGCTGGGGCTGCTCG	R				chr8:20160811-20161685	Island				NA	8:20204987-20206047	8:20160166-20162109	Unclassified_Cell_type_specific	LZTS1	ENST00000381569.1	TSS200	LZTS1	ENST00000381569.1	TSS200	chr8:20161440-20161770	3		NA		NA	NA	NA	8	20205913	rs536876004
cg20597540	0.00879649	0.748698	0.270748	0.826109	0.555361	cg20597540	cg20597540	41716575	CAAAACCCTACCTCAAAACAAAATAATACAAAACTAATTCTAAACCAAAC			II			CTCAGGTGGTCTGCCTGCCTCGGCCTCCCAAAGCGCTGGGATTATAGGCGTGAGCCACTG[CG]CCTGGCCCAGAATCAGTTTTGTATTATTTTGTTTTGAGGCAGGGTCTTGCTCTATTGCTA	37	8	144705783	CGCCTGGCCCAGAATCAGTTTTGTATTATTTTGTTTTGAGGCAGGGTCTT	F									NA											NA		NA		NA	NA	NA	8	144776926
cg02587004	0.026379	0.795614	0.148994	0.815209	0.666215	cg02587004	cg02587004	13604140	AATAATCTTCCACCTTAACTAACATTAAAACTACCTAATAATAACCRAAC			II			ATGTGCCCTGCAGTGATCTTCCACCTTGACTGACATTAAAACTACCTGGTAGTGGCCGGG[CG]TGGTGGCTCACACCTGTAATCCCAGCACTTTAGGAGGCCGAGGCGGGCGGATCACGAGGT	37	9	112613183	CGCCCGGCCACTACCAGGTAGTTTTAATGTCAGTCAAGGTGGAAGATCAC	R	PALM2;PALM2;PALM2-AKAP2;PALM2-AKAP2	NM_001037293;NM_053016;NM_007203;NM_147150	Body;Body;Body;Body						NA											NA		NA		NA	NA	NA	9	111653004	rs17794822;rs534615633;rs567076874;rs13283845
cg04054322	0.0155293	0.769451	-0.268673	0.502658	0.771331	cg04054322	cg04054322	91783260	ACCACTATAAACRTACAATTCAATAACTTTCAATACATATTCCTATTACC			II			CACAGAACTTCAGTTTTGCAAGATGAAGCGTTCTGAAGACAGATGGTGGTGATGGTTGCA[CG]GTAATAGGAATATGCACTGAAAGCCATTGAACTGCACGCTTACAGTGGTTAAGGCGGGAC	37	9	136493801	CGGTAATAGGAATATGCACTGAAAGCCATTGAACTGCACGCTTACAGTGG	F									NA				LL09NC01-254D11.1	ENST00000564021.1	3'UTR	LL09NC01-254D11.1	ENST00000564021.1	3'UTR		NA	chr9:136492488-136495668	6		NA	NA	NA	9	135483622	rs575313676;rs10993885;rs180997759;rs62575403;rs71505213;rs559561235
cg07175337	0.026192	0.795335	-0.177477	0.669284	0.846761	cg07175337	cg07175337	28768209	AAACTTTCCCTAAAAACTAATCAACCTAACTAACCTTAAACCTTAAATAC			II			ATTGAGACTTGGTATGTTTGGCTGAATCTTGTGAGGCACGAACACTTTGGGCCATGAAGA[CG]CACCCAAGGCCCAAGGTCAGTCAGGCTGACCAGCCCCCAGGGAAAGTTCTCAATTCATGT	37	9	109678552	CGCACCCAAGGCCCAAGGTCAGTCAGGCTGACCAGCCCCCAGGGAAAGTT	F	ZNF462;MIR548Q	NM_021224;NR_031752	5'UTR;Body						TRUE				ZNF462	ENST00000457913.1	5'UTR	ZNF462;ZNF462	ENST00000457913.1;ENST00000472574.1	5'UTR;5'UTR		NA		NA	chr9:109678510-109679867	6	NA	NA	9	108718373	rs75141999
cg09501102	0.0224382	0.787293	-0.261492	0.507355	0.768847	cg09501102	cg09501102	3763475	CACACTTTTCRAAATACRACACCACCTTTTAAATAAACRATAAATATTCC			II			ACTGCCACACCTAGAACTTAGAAAACAAAACCAGCCCGAAGCTCGGTAAGTCGGCATCCA[CG]GAACATTCACCGCTTACCCAAAAGGTGGTGCCGCACCCCGAAAAGTGTGAAATTGGCCCT	37	9	138111997	CGGAACATTCACCGCTTACCCAAAAGGTGGTGCCGCACCCCGAAAAGTGT	F									NA				RP11-399H11.3	ENST00000452377.1	3'UTR	RP11-399H11.3	ENST00000452377.1	3'UTR		NA	chr9:138111476-138114636	6		NA	NA	NA	9	137251818	rs11103757;rs150500604;rs577084962
cg12657416	0.0280695	0.798298	0.165332	0.286746	0.121414	cg12657416	cg12657416	92688866	AAACTTCRATATAATTTCTAAACCTAAAAAACAAAAACCRCCTACAAATC			II			GCGGTGGCGGCGACAGGAGGGTCCGGGCGCGGGGATGCTGCGGCCTGGAGGCCCTCGCCC[CG]ACCTGCAGGCGGTCCCTGCCCCCCAGGCCCAGAAACCACACCGAAGTCCTTTCTTCTTTT	37	9	139607421	GACTTCGGTGTGGTTTCTGGGCCTGGGGGGCAGGGACCGCCTGCAGGTCG	F	FAM69B	NM_152421	Body	chr9:139606300-139607433	Island			DMR	NA	9:138726021-138727286									chr9:139606145-139608035	3		NA		NA	NA	TRUE	9	138727242	rs11145836;rs533387017;rs549973036;rs371645306
cg12776173	0.0178893	0.776626	0.17802	0.831742	0.653722	cg12776173	cg12776173	44672524	TTTAACCTTCTTCCTAAATCATAAATATTCTTCCTAACATCTAAAATAAC			II			AATGTTGACACTTTGACCTTCTTCCTGAATCATGAGTGTTCTTCCTGGCATCTAGAATGG[CG]CATCCTTTCCCTAAGTTTTTCTATTTACTTTGCCCAAATCCATCAGAGGAATCACTATCT	37	9	4726758	CGCCATTCTAGATGCCAGGAAGAACACTCATGATTCAGGAAGAAGGTCAA	R	AK3;AK3;AK3;AK3;AK3	NM_001199856;NM_001199855;NM_001199853;NM_001199852;NM_016282	TSS1500;5'UTR;5'UTR;Body;Body						NA				AK3;AK3	ENST00000474822.2;ENST00000359883.2	TSS1500;5'UTR	AK3;AK3	ENST00000474822.2;ENST00000359883.2	TSS1500;5'UTR		NA		NA		NA	NA	NA	9	4716758	rs62544266
cg21211688	0.0419699	0.81926	0.163041	0.767759	0.604718	cg21211688	cg21211688	3657500	AACTAAAACAAAAAAACTCCAAAAACAACCCAAAAAACTATTTTATAACA	62695848	AACTAAAACAAAAAAACTCCGAAAACAACCCAAAAAACTATTTTATAACG	I	T	Red	GGTGCTCACAGAGACCCAGCAGTTGCCAGGCTTCCCCGTCCCATGAAACAGTACCCCCCA[CG]CCATAAAACAGTTCCCTGGGTTGCTCTCGGAGCCCTTCTGCTCCAGCCCCCATCAGCTTC	37	9	136403935	CGCCATAAAACAGTTCCCTGGGTTGCTCTCGGAGCCCTTCTGCTCCAGCC	F	ADAMTSL2;ADAMTSL2	NM_014694;NM_001145320	Body;Body	chr9:136399367-136400274	S_Shelf				NA											NA	chr9:136397580-136408012	6		NA	NA	TRUE	9	135393756	rs576399134;rs1858839;rs112294634;rs189143682
cg21240272	0.00977245	0.751253	-0.141598	0.71842	0.860019	cg21240272	cg21240272	29750291	AATAACTAACCACCTAAACCCTTAAATCCCCATTCAAAAAACAAACCTAC			II			ATTGCAAAGGGCTTCCTCGCTACCAAGCACGTTCACTTGCTCGACCTCATCCCTGCCATC[CG]TAGGCCTGTCCCTTGAATGGGGATTCAAGGGCCTAGGTGGCCAGCTACTGCAGCAGGTCC	37	9	91174472	GTAGCTGGCCACCTAGGCCCTTGAATCCCCATTCAAGGGACAGGCCTACG	F	NXNL2	NM_145283	Body						TRUE		9:91174153-91175247	Unclassified_Cell_type_specific	NXNL2	ENST00000478686.1	5'UTR	NXNL2;NXNL2	ENST00000478686.1;ENST00000487646.1	5'UTR;3'UTR	chr9:91174465-91174890	3		NA		NA	NA	TRUE	9	90364292	rs571221414;rs537191032;rs183755613
cg21603812	0.0220177	0.787164	0.177981	0.481639	0.303658	cg21603812	cg21603812	77805192	TCATCAACTCCCCTAACRTATTATAAAAATCTACCATACTAAATATTAAC			II			TATTTTTCTTTGTTAGTACAGCCAGCACGTTTTGCATTTTTATTATCCAGTCTGCAACAA[CG]CCAACATTCAGCATGGCAGACTTCCACAATACGTTAGGGGAGCTGATGACTTAGGAACAA	37	9	91424953	CGCCAACATTCAGCATGGCAGACTTCCACAATACGTTAGGGGAGCTGATG	F									NA										chr9:91424820-91425090	3		NA		NA	NA	NA	9	90614773	rs2653815;rs79287463;rs536510444;rs553410181
cg01128042	0.0393758	0.815524	-0.171454	0.600379	0.771832	cg01128042	cg01128042	77713222	AAATCTATTCTCAACATTTACTAAACTCCCTATTTTCCAAACACTAACTC			II			AGCAGGAGAAAAGATCTATTCTCAACATTTGCTAAACTCCCTATTTTCCAGGCACTGGCT[CG]GATCACATGGGTTTTACCCTTGGCATCATCTCTGTTTTCCAGCCTTTGCCCCCTGGAGGG	37	10	115465924	GATCTATTCTCAACATTTGCTAAACTCCCTATTTTCCAGGCACTGGCTCG	R	CASP7;CASP7;CASP7;CASP7	NM_033339;NM_001227;NM_033338;NM_033340	Body;Body;Body;Body						TRUE		10:115465752-115465925	Unclassified_Cell_type_specific								NA		NA		NA	NA	TRUE	10	115455914	rs576238157;rs34293126
cg07530027	0.0134192	0.760638	0.160655	0.872243	0.711588	cg07530027	cg07530027	48778296	CCTAATAATACCCACTATAAAAACCTTAAACAAACCTAAACTTACAATCC			II			CAAGCCTTTCAAGAAGAGGAGGATGAAGAAAAGACGGCATGTGTCCAAGTTGAGCTGAGA[CG]GACTGTAAGCCCAGGCCTGCCTAAGGCCCCCACAGTGGGCATCACCAGGGCTGGGGTCTT	37	10	129828018	CGGACTGTAAGCCCAGGCCTGCCTAAGGCCCCCACAGTGGGCATCACCAG	F	PTPRE	NM_006504	5'UTR						NA				PTPRE;PTPRE;PTPRE	ENST00000419012.2;ENST00000430713.2;ENST00000254667.3	5'UTR;5'UTR;5'UTR	PTPRE;PTPRE;PTPRE;PTPRE;PTPRE;PTPRE	ENST00000419012.2;ENST00000430713.2;ENST00000471218.1;ENST00000455661.1;ENST00000254667.3;ENST00000442830.1	5'UTR;5'UTR;5'UTR;5'UTR;5'UTR;5'UTR		NA		NA	chr10:129827869-129829193	4	NA	NA	10	129718008	rs557775820;rs60939045;rs4750932;rs144173906
cg07684215	0.00857932	0.748698	-0.273134	0.419513	0.692647	cg07684215	cg07684215	87766195	AAACAATCAAAAATCAAAAAAAACATAAAAAACATCAATCCAAAATCACA	95649203	AAACAATCAAAAATCAAAAAAAACATAAAAAACATCGATCCAAAATCACG	I	T	Red	AGGCTCTGGGCAGATGTCAGCTAAGGTCACGGCAGGAGGCTGAAGGGGAGGCTCCTGGCA[CG]TGACTCTGGATCGATGCCCCCCATGTCTCCCCTGACCTCTGACTGTTCTAGATCCACAAT	37	10	132976057	GAACAGTCAGAGGTCAGGGGAGACATGGGGGGCATCGATCCAGAGTCACG	F	TCERG1L	NM_174937	Body						NA	10:132865807-132866173						TCERG1L	ENST00000483040.1	3'UTR	chr10:132975825-132976135	3		NA		NA	NA	TRUE	10	132866047	rs7896035;rs565623479;rs11017795
cg10786572	0.00617908	0.724936	0.207321	0.681808	0.474486	cg10786572	cg10786572	96789922	AACAAAAACCATACATTATTTACTTCTAAATTTTCACAATATTCAAAACC			II			TGTTCTTTGGTGGCAGGAACCATACATTGTTTACTTCTGAATTTTCACAGTGTTCAGAGC[CG]TCACATAGATGAAGTCATTGGTTTTTTAGAGGCCAAGGGAAAACTTCCCCTTTGCCCTCT	37	10	54632322	CGGCTCTGAACACTGTGAAAATTCAGAAGTAAACAATGTATGGTTCCTGC	R				chr10:54631211-54631426	S_Shore				NA											NA		NA		NA	NA	TRUE	10	54302328	rs78528410;rs575389909;rs10508976;rs554571566;rs34346772
cg12196389	0.00872306	0.748698	0.177366	0.801645	0.624279	cg12196389	cg12196389	96660397	CCAAATAAAACTTTTAAAATTCAAAAAAAAACACACACAATAAAAACTCA	95751310	CCAAATAAAACTTTTAAAATTCAAAAAAAAACACACGCAATAAAAACTCG	I	A	Red	CGCTCCTCACACCCGTGCGTGTGGGATCTGGAGCTCCCCGCGCACCTGTGCGTGTGGGAT[CG]AGTTCTCACTGCGTGTGTCTTTCTTTGAACCCTAAAAGTTTCATCTGGACTGCTGGGTAT	37	10	35504007	CGAGTTCTCACTGCGTGTGTCTTTCTTTGAACCCTAAAAGTTTCATCTGG	F				chr10:35503808-35504021	Island				NA	10:35543839-35544014									chr10:35503785-35504350	3		NA		NA	NA	TRUE	10	35544013	rs111669259
cg16325777	0.0197369	0.779327	0.188202	0.355483	0.167281	cg16325777	cg16325777	53810576	ACAACAACCTCTACTTCCCAAACAAAACTAAAAATACTACTACAAAATCA	32752901	ACGACGACCTCTACTTCCCGAACAAAACTAAAAATACTACTACGAAATCG	I	A	Red	CGACTGTGGCCGGCGGCGGCCTCTGCTTCCCGGACAAAGCTGGAGATGCTGCTGCGGAGT[CG]GCCCTGGGACCTGCTTCTTCTCTTGGCTCCGGGGCCCGCAGCCGTCGGGGCCCGGAAGGG	37	10	43250569	GCGGCGGCCTCTGCTTCCCGGACAAAGCTGGAGATGCTGCTGCGGAGTCG	R				chr10:43248523-43250912	Island			DMR	NA	10:42568530-42570879	10:43249507-43250935	Unclassified_Cell_type_specific							chr10:43250525-43251115	3		NA		NA	NA	TRUE	10	42570575
cg16402757	0.00453363	0.709369	0.257811	0.740238	0.482427	cg16402757	cg16402757	94712464	CCCTAAACTAACCTCTATCACATTCAAAACACCRTACTATAACTATATAC			II			TCTGTGATATGCCCTGGGCTGGCCTCTATCACATTCAAAACACCGTACTGTAACTATGTA[CG]TATGTCTGTCTTCCTACTAGACATGAGTTTTTTTTGAGGGCCAAGGCTCTGTATTTTATT	37	10	35311004	CGTACATAGTTACAGTACGGTGTTTTGAATGTGATAGAGGCCAGCCCAGG	R	CUL2;CUL2;CUL2;CUL2	NM_001198777;NM_003591;NM_001198779;NM_001198778	Body;Body;Body;Body						NA											NA		NA	chr10:35310000-35311079	3	NA	NA	10	35351010	rs187334458;rs10714792
cg17186592	0.00712669	0.735547	-0.163694	0.0890014	0.252696	cg17186592	cg17186592	71655197	TATTCCCTATCCRTTTCTATCAACAAATACTTCATACTAATAAATCTAAC			II			TTATAAACGCACAACTGAGGCAATCACGGTGATTAACATGGAGATGATGATGAGTGATAA[CG]CCAGACTCATTAGCATGAAGCATTTGTTGATAGAAACGGATAGGGAACAAGTTGTAAATT	37	10	33445364	CGCCAGACTCATTAGCATGAAGCATTTGTTGATAGAAACGGATAGGGAAC	F									NA										chr10:33444785-33445370	3		NA		NA	NA	NA	10	33485370	rs6481837;rs146354685
cg18474443	0.025374	0.792257	-0.163402	0.747763	0.911166	cg18474443	cg18474443	86715581	TATATAATTAATATTATCTCACTTATATCACCAATAATTTAAAAACCTCC			II			ACATAGTCTGTTGTGTAGTTAATGTTGTCTCACTTATGTCACCAATGATTTGAGAACCTC[CG]CTGACAGTCACCACCCACGTCTGCGACAGGCTCTGAAGGTTGCTGCAGCTTCTTTTAAAT	37	10	3172479	CGGAGGTTCTCAAATCATTGGTGACATAAGTGAGACAACATTAACTACAC	R	PFKP	NM_002627	Body						NA	10:3162479-3162601										NA		NA	chr10:3164269-3186002	6	NA	TRUE	10	3162479	rs201190799;rs191838506;rs2279213;rs2279214;rs2279215
cg20137746	0.00173329	0.68517	0.14641	0.773758	0.627348	cg20137746	cg20137746	1747303	TACAAATAAAAAAACAACACATAAAAAAAACTCAAAACCTAATTAATTCA	42640876	TACAAATAAAAAAACGACGCGTAAAAAAAACTCAAAACCTAATTAATTCG	I	T	Red	CACTGAAGGCACTAACCGAAGGCCGGTTGCCCTGCCAACCCTGTCGCGTCCTGCTTAGGA[CG]AACCAATCAGGCCTTGAGTTCCCTCCACGCGCCGCCTTTCCATTTGTAATGTGCGAGTCC	37	10	27235598	TACAAATGGAAAGGCGGCGCGTGGAGGGAACTCAAGGCCTGATTGGTTCG	F									NA	10:27275462-27275688									chr10:27235525-27235730	3		NA		NA	NA	TRUE	10	27275604	rs541324439;rs145311000
cg20329861	0.00937076	0.749306	-0.150723	0.742789	0.893511	cg20329861	cg20329861	88730927	TATAAAATAAACCCACTTAATAACCAAAAACAACTACCTCAAACTATTAC			II			TTGAAAATAAATCAAAAATGTATAATGACTCAAACACAATAGAAATTTATTTCCTTCCCA[CG]TAACAGTCTGAGGCAGTTGTTCCTGGTCATTAAGTGGGTCCACTTCACACAGTGATTCAG	37	10	111716018	GTGAAGTGGACCCACTTAATGACCAGGAACAACTGCCTCAGACTGTTACG	F	ADD3-AS1	NR_038943	Body						NA											NA		NA	chr10:111715711-111717684	6	NA	NA	10	111706008	rs113961490
cg22940616	0.0152109	0.769106	-0.20259	0.630904	0.833494	cg22940616	cg22940616	72605547	AATTTCTAAAACCCTTTTACCATTTTATTTTAACCAATTCTTTTCCTCCC			II			AAAATAATATTGATTTCTGAGGCCCTTTTGCCATTTTGTTTTAGCCAGTTCTTTTCCTCC[CG]CCTTTTATGACTTCACATAAAATTTAAAGGGATATAATTGCTCTCAATAGAATTGAAATT	37	10	95807240	CGGGAGGAAAAGAACTGGCTAAAACAAAATGGCAAAAGGGCCTCAGAAAT	R	PLCE1;PLCE1	NM_001288989;NM_016341	Body;Body						NA				RNY4P26	ENST00000517086.1	TSS1500	RNY4P26	ENST00000517086.1	TSS1500		NA		NA		NA	NA	NA	10	95797230	rs112202499;rs185902661;rs61886281;rs7080228
cg23052585	0.00992484	0.751253	-0.204192	0.447712	0.651903	cg23052585	cg23052585	8611542	AAATCAAAAATCATTTATAAACCTCTTCACAAAATCCTTATACTTAACCC			II			TAAATCCTCAGGAGTCAGGAGTCATTTGTGAGCCTCTTCACAGGGTCCTTGTGCTTGGCC[CG]AGCTAGGTGTTAGCATGGCCCAGTGCAGAGCAGCAGGTAACACACACACACACACACACA	37	10	50328538	CGGGCCAAGCACAAGGACCCTGTGAAGAGGCTCACAAATGACTCCTGACT	R									NA				RP11-507P23.3;RP11-507P23.3	ENST00000442525.1;ENST00000443389.1	TSS1500;TSS1500	RP11-507P23.3;RP11-507P23.3	ENST00000442525.1;ENST00000443389.1	TSS1500;TSS1500		NA		NA		NA	NA	TRUE	10	49998544	rs573689627;rs7899669;rs12258101;rs4838447
cg24329141	0.032681	0.805699	-0.181236	0.663495	0.84473	cg24329141	cg24329141	72600116	TTAATACTCCAATATCCATTCTCCAACTATTTAAATATTTACAAACAACC			II			TTTTTTCCAAATTGATGCTCCAGTGTCCATTCTCCAACTGTTTGGATGTTTACAGGCAAC[CG]CACTGGAAACAACAGCTGGACTCCAAGTTCAATGCCCAGTCACCAGGTTTGTGGGTGTCA	37	10	27095369	TGATGCTCCAGTGTCCATTCTCCAACTGTTTGGATGTTTACAGGCAACCG	R	ABI1;ABI1;ABI1;ABI1	NM_001012750;NM_005470;NM_001012752;NM_001012751	Body;Body;Body;Body						TRUE				ABI1	ENST00000473481.1	3'UTR	ABI1	ENST00000473481.1	3'UTR		NA		NA		NA	NA	TRUE	10	27135375	rs551624822;rs4628582
cg25654326	0.0216253	0.786189	0.173364	0.668637	0.495273	cg25654326	cg25654326	96797157	ATACTTTATCTTTCTACTTCCACCTTCAATACCTTTTTCTATTCTTTTCC			II			TGATCCTGTTCATGCTTTGTCTTTCTACTTCCACCTTCAGTGCCTTTTTCTGTTCTTTTC[CG]GTGCTCTCTTTTCTCTCTTTTCTCCTCTCCCCCATGCCTCTTGTGGTATCATGCTACCTC	37	10	35549045	TGCTTTGTCTTTCTACTTCCACCTTCAGTGCCTTTTTCTGTTCTTTTCCG	R	CCNY	NM_181698	5'UTR						TRUE				CCNY	ENST00000374706.1	5'UTR	CCNY;CCNY;CCNY	ENST00000374706.1;ENST00000490012.1;ENST00000493157.1	5'UTR;5'UTR;5'UTR	chr10:35549005-35549355	3		NA		NA	NA	TRUE	10	35589051	rs529075877;rs548724427;rs12243593
cg04815450	0.00213575	0.690679	-0.145789	0.166532	0.312321	cg04815450	cg04815450	81758256	TATATTCTTTCTTCTTCTAACTAAACATCCCAAACTACATCAACCATTAC			II			TAATCACTGATTGTGTTCTTTCTTCTTCTGGCTGAACATCCCAAGCTGCATCAACCATTG[CG]TGTGTGTGTGTGTGTGTGTGTGTGTGAATTTCTTTTTACCCTCCAGTATATCTGTGTTTC	37	11	26318731	CGCAATGGTTGATGCAGCTTGGGATGTTCAGCCAGAAGAAGAAAGAACAC	R									NA				ANO3	ENST00000537978.1	5'UTR	ANO3	ENST00000537978.1	5'UTR		NA	chr11:26318677-26319217	6	chr11:26318211-26319483	6	NA	NA	11	26275307	rs563583778;rs200208606;rs78783589
cg04999756	0.0398932	0.816104	0.204165	0.63131	0.427145	cg04999756	cg04999756	99800583	AAAATTTAACCTCTTCTTATAAATATTAACATCCAACCCAAATACTAAAC			II			GGCAGGGCAAGAAAGTTTGGCCTCTTCTTGTAGGTATTAGCATCCAACCCAGATACTGGG[CG]CTTTCCTTTTAACCTGGACACCCCGTGAGTCTCCTGAAATCATGTTCAAAAGCACACAGA	37	11	117316545	CGCCCAGTATCTGGGTTGGATGCTAATACCTACAAGAAGAGGCCAAACTT	R	DSCAML1	NM_020693	Body						NA											NA	chr11:117313334-117316581	6		NA	NA	NA	11	116821755	rs542201739;rs17120765
cg05846337	0.0186957	0.776858	0.143222	0.804487	0.661265	cg05846337	cg05846337	11743548	TTCCACAATCTAAAACTTCTAAACCTTCAAATAACCRATTCAATATTTCC			II			GGCTTATCAGCATTTACTGGGGACACTTTACTTAATTTGTTGCCGAGCTCATGACCTAAA[CG]GAAACATTGAACCGGCCACCTGAAGGTCTAGAAGTTTTAGACTGTGGAATCAGCGCTGTG	37	11	126763432	CGGAAACATTGAACCGGCCACCTGAAGGTCTAGAAGTTTTAGACTGTGGA	F	KIRREL3;KIRREL3	NM_001161707;NM_032531	Body;Body						NA	11:126268625-126268720			KIRREL3	ENST00000533026.2	3'UTR	KIRREL3;KIRREL3;KIRREL3	ENST00000533026.2;ENST00000547738.1;ENST00000549874.1	3'UTR;3'UTR;3'UTR		NA		NA		NA	NA	TRUE	11	126268642	rs79843149;rs553407949;rs578115678;rs533997768;rs553885959;rs183264838;rs538870729
cg05955334	0.00462707	0.710834	0.243236	0.262033	0.018797	cg05955334	cg05955334	55740908	ATTAACCAAACAACTCACACACAAACACCAAAACTAAAACACAAAAAACA	7730159	ATTAACCAAACAACTCGCGCGCAAACGCCAAAACTAAAACGCAAAAAACG	I	T	Red	CAGCGCTCAGCAGTTAACCAGGCAACTCGCGCGCAGACGCCAAGGCTGGGACGCAGAAGG[CG]TGTTTGGCCGCCCAGCCGCCCCGCCTCCCCCACTTCTCCCGCCTCTCCCGCCTCTCCCGC	37	11	8932607	CGCCTTCTGCGTCCCAGCCTTGGCGTCTGCGCGCGAGTTGCCTGGTTAAC	R	ST5;C11orf17;C11orf17	NM_005418;NM_182901;NM_020642	TSS200;TSS200;TSS200	chr11:8932573-8933294	Island				NA	11:8889060-8889870	11:8932242-8933546	Promoter_Associated	AKIP1;AKIP1;AKIP1;AKIP1;ST5;AKIP1;AKIP1;AKIP1;AKIP1	ENST00000396648.2;ENST00000534147.1;ENST00000299576.5;ENST00000309377.4;ENST00000534127.1;ENST00000309357.4;ENST00000529876.1;ENST00000525005.1;ENST00000534506.1	TSS1500;TSS1500;TSS200;TSS200;TSS200;TSS200;TSS200;TSS200;TSS200	AKIP1;AKIP1;AKIP1;AKIP1;ST5;AKIP1;AKIP1;ST5;AKIP1;AKIP1;AKIP1;AKIP1	ENST00000530281.1;ENST00000396648.2;ENST00000534147.1;ENST00000529942.1;ENST00000531640.1;ENST00000299576.5;ENST00000309377.4;ENST00000534127.1;ENST00000309357.4;ENST00000529876.1;ENST00000525005.1;ENST00000524577.1	TSS1500;TSS1500;TSS1500;TSS1500;TSS1500;TSS200;TSS200;TSS200;TSS200;TSS200;TSS200;TSS200	chr11:8932585-8932855	3		NA		NA	NA	TRUE	11	8889183	rs559421683;rs528781145;rs374318914
cg06394820	0.0140102	0.763197	0.173354	0.333316	0.159962	cg06394820	cg06394820	12797543	CTAAACAAAAAAATATCCCRACTACTTCTACTATAAACAACTACATAACC			II			GGGTGGAAGAGCTGGGCAAGGAGGTGTCCCGGCTGCTTCTGCTGTGGACAGCTGCATGGC[CG]GAGAGGAGCAGTGAGGCAGGCAAAGCCCCCCTGCAGGGGTCTCCTTGACTCAGGAACATG	37	11	60608291	CGGCCATGCAGCTGTCCACAGCAGAAGCAGCCGGGACACCTCCTTGCCCA	R	CCDC86	NM_024098	TSS1500	chr11:60609392-60609786	N_Shore				NA		11:60607825-60608674	Unclassified_Cell_type_specific	CCDC86;CCDC86;CCDC86;RP11-804A23.2	ENST00000227520.5;ENST00000545219.1;ENST00000339492.3;ENST00000539897.1	TSS1500;TSS1500;TSS1500;3'UTR	CCDC86;CCDC86;CCDC86;CCDC86;RP11-804A23.2	ENST00000227520.5;ENST00000545219.1;ENST00000339492.3;ENST00000535217.1;ENST00000539897.1	TSS1500;TSS1500;TSS1500;TSS1500;3'UTR	chr11:60608205-60608630	3		NA		NA	NA	TRUE	11	60364867	rs571599331;rs1544398
cg06894070	0.000332819	0.649247	-0.240635	0.0185756	0.259211	cg06894070	cg06894070	95781830	CTATCCAAAAATCAAACACAATACAAAATCRCTTCCTTATAACTATTTAC			II			AACTGAGCCAGGAGGAAGTCACTAGCAAAGAGGAAAAAAAATAGAGCTCTGGAAAAATAG[CG]TAAACAGTCACAAGGAAGCGACCCTGTATTGTGCCTGACCTCTGGACAGGTATATAAAGA	37	11	71238205	TGTCCAGAGGTCAGGCACAATACAGGGTCGCTTCCTTGTGACTGTTTACG	F	KRTAP5-7	NM_001012503	TSS200						NA				KRTAP5-7	ENST00000398536.4	TSS200	KRTAP5-7;NADSYN1	ENST00000398536.4;ENST00000526622.1	TSS200;3'UTR		NA		NA	chr11:71237047-71240664	6	NA	TRUE	11	70915853	rs2002906;rs183113987;rs546609386;rs529733403
cg09575189	0.0444983	0.822032	-0.157744	0.629626	0.78737	cg09575189	cg09575189	46674901	CCTTCCTTCCCACCCACATACCAAAAAATAACCAAACAAACAAATAAACA	58757145	CCTTCCTTCCCACCCACATACCGAAAAATAACCAAACAAACAAATAAACG	I	A	Red	GCGCCCGCCCCACCTTCCTTCCCACCCACATGCCGAAGGGTGGCCAGGCAGGCAGGTGGA[CG]AGTCCAGGCAGCGGCTGAGTCAGTGTGTGTGGAATGTTCTGGCCGCTCCCAGCTGCACCC	37	11	1855561	CGTCCACCTGCCTGCCTGGCCACCCTTCGGCATGTGGGTGGGAAGGAAGG	R	SYT8	NM_138567	TSS200						NA				SYT8;SYT8;SYT8;SYT8	ENST00000341958.3;ENST00000483280.1;ENST00000381968.3;ENST00000436964.2	TSS1500;TSS1500;TSS200;5'UTR	SYT8;SYT8;SYT8;SYT8;SYT8;SYT8;SYT8;SYT8;SYT8;SYT8;SYT8;SYT8;SYT8;SYT8;SYT8;SYT8	ENST00000479276.1;ENST00000475245.1;ENST00000381978.3;ENST00000341958.3;ENST00000424556.1;ENST00000482118.1;ENST00000490707.1;ENST00000490707.1;ENST00000483280.1;ENST00000381968.3;ENST00000464897.1;ENST00000479089.1;ENST00000479089.1;ENST00000436964.2;ENST00000430303.1;ENST00000417052.1	5'UTR;TSS1500;TSS1500;TSS1500;TSS1500;TSS1500;1stExon;5'UTR;TSS1500;TSS200;TSS200;1stExon;5'UTR;5'UTR;5'UTR;5'UTR	chr11:1855460-1855695	3		NA		NA	NA	TRUE	11	1812137	rs145883623
cg12652780	0.0152933	0.769383	-0.225739	0.630182	0.85592	cg12652780	cg12652780	67708564	AACTCATAACACTACCTTAAAAAACACTACCACCCTCTAAACCAACTCCA	94806547	AACTCATAACACTACCTTAAAAAACGCTACCACCCTCTAAACCAACTCCG	I	C	Grn	TGGCAGAGCAAAAGCTGCAACAGACACTGAGGAAGGCAGAGACGCTCCCGGAGGTGGAGG[CG]GAGCTGGCCCAGAGGGTGGCAGCGCTTTCCAAGGTAGTGCCATGAGCTTCATTCTGGTTC	37	11	70178166	AGCTCATGGCACTACCTTGGAAAGCGCTGCCACCCTCTGGGCCAGCTCCG	F	PPFIA1;PPFIA1	NM_003626;NM_177423	Body;Body			low-CpG:69855813-69855816			NA				AP000487.6;PPFIA1	ENST00000528607.1;ENST00000544950.1	3'UTR;5'UTR	PPFIA1;AP000487.6;PPFIA1	ENST00000530932.1;ENST00000528607.1;ENST00000544950.1	5'UTR;3'UTR;5'UTR	chr11:70178105-70178475	3		NA		NA	NA	TRUE	11	69855814	rs200901690
cg15677681	0.0220618	0.787164	-0.156709	0.68304	0.839749	cg15677681	cg15677681	98661275	CTACRATCTCTTCTTTCTATTTAAAAAACTCTCCTAACCCTACAAAAAAC			II			TGTTGAGTGCCCAATCCTGATGCTCACCTGCAGGCTCCTGCAGTCTTGGTTCCATCACTT[CG]CCTCCTGCAGGGCCAGGAGAGCCTTTCAAACAGAAAGAAGAGACCGCAGCTCGGGCAGGT	37	11	44881786	CGCCTCCTGCAGGGCCAGGAGAGCCTTTCAAACAGAAAGAAGAGACCGCA	F	TSPAN18	NM_130783	5'UTR						TRUE				TSPAN18;TSPAN18	ENST00000520358.2;ENST00000340160.3	5'UTR;5'UTR	TSPAN18;TSPAN18;TSPAN18;TSPAN18;TSPAN18;TSPAN18;TSPAN18	ENST00000520837.1;ENST00000533786.1;ENST00000533202.1;ENST00000533080.1;ENST00000520358.2;ENST00000520999.2;ENST00000340160.3	5'UTR;5'UTR;5'UTR;5'UTR;5'UTR;5'UTR;5'UTR		NA	chr11:44881784-44882428	3		NA	NA	TRUE	11	44838362	rs67652741;rs532852051
cg16956665	0.0213817	0.78544	-0.224303	0.492916	0.71722	cg16956665	cg16956665	20736910	ACCTCTTTACTACTAAAAAAAATATCTCCCTAAACRAAACRTTTCTACTC			II			GAATATTTATTGCCTCTTTGCTGCTAGGAAAAATATCTCCCTGGACGGGGCGTTTCTACT[CG]CTGCTGGATCCCTCTTATGCTAAGAACAACATCCCCATCATTGCTTCTGTGTCTGAGCAT	37	11	125479362	CCTCTTTGCTGCTAGGAAAAATATCTCCCTGGACGGGGCGTTTCTACTCG	R	STT3A	NM_152713	Body			low-CpG:124984559-124984573			NA							STT3A;STT3A;STT3A;STT3A;STT3A	ENST00000531001.1;ENST00000531599.1;ENST00000524639.1;ENST00000524639.1;ENST00000534472.1	5'UTR;TSS1500;1stExon;5'UTR;5'UTR		NA		NA		NA	NA	TRUE	11	124984572	rs112892878;rs564929419;rs2241502
cg19575329	0.0183182	0.776858	-0.146056	0.665922	0.811977	cg19575329	cg19575329	83661880	AATAAATAAAAACCCRCTATACCATACAAATAAAACAACTCAATAAAACC			II			GAACAGCCTGAGGTGGGTGGAGGCCCGCTATGCCATGCAAATGGAGCAGCTCAGTGGGGC[CG]TGCTGCACCTAGATTCAGAGCTGGCACAGGCCCAGGCAGAAGGGCAGCACCAGGCCCAGA	37	11	124984488	CGGCCCCACTGAGCTGCTCCATTTGCATGGCATAGCGGGCCTCCACCCAC	R				chr11:124981319-124981769	S_Shelf				NA		11:124984251-124984900	Unclassified_Cell_type_specific	RP11-687M24.3;RP11-687M24.3	ENST00000534728.1;ENST00000534728.1	1stExon;5'UTR	RP11-687M24.3;RP11-687M24.3	ENST00000534728.1;ENST00000534728.1	1stExon;5'UTR		NA		NA	chr11:124984181-124984903	6	NA	NA	11	124489698	rs669949
cg21558323	0.0230604	0.787749	0.144313	0.160412	0.0160993	cg21558323	cg21558323	81698428	CAAAATAAAACACAATATCTAAACCCAACTACACAAACAACAATTAAACA	91769161	CGAAATAAAACACAATATCTAAACCCAACTACGCGAACAACGATTAAACG	I	A	Red	GCGTCTCTAGACTGGGGTGGAGCCGGGAAGGGTCGTGCGTGAGTGGGGGACAGTGTGTCT[CG]CTCAACCGCTGTCCGCGCAGCTGGGCCCAGATATTGTGCCCCACCCCGGAATTGCGTGAG	37	11	66035429	CGCTCAACCGCTGTCCGCGCAGCTGGGCCCAGATATTGTGCCCCACCCCG	F	RAB1B	NM_030981	TSS1500	chr11:66035216-66035447	Island				NA	11:65791926-65792226	11:66034188-66035686	Promoter_Associated	RAB1B;RAB1B;RAB1B;RAB1B;RP11-867G23.2	ENST00000311481.6;ENST00000527397.1;ENST00000314965.8;ENST00000394080.2;ENST00000533287.1	TSS1500;TSS1500;TSS1500;TSS1500;3'UTR	RAB1B;RAB1B;RAB1B;RAB1B;RP11-867G23.2	ENST00000311481.6;ENST00000527397.1;ENST00000314965.8;ENST00000394080.2;ENST00000533287.1	TSS1500;TSS1500;TSS1500;TSS1500;3'UTR	chr11:66035325-66035775	3		NA		NA	NA	TRUE	11	65792005	rs182714006
cg25304620	0.00534435	0.720164	0.17895	0.586108	0.407158	cg25304620	cg25304620	90653300	AACCAACAAAACACAAACACCAAAACTCCCATAAAAACACAAAAAAACCA	34731246	AACCAACAAAACGCAAACGCCAAAACTCCCATAAAAACACGAAAAAACCG	I	A	Red	TGTGACCCTGCCTTAGCCCGGGGAGGCACCTCGGGAGGCTGGCCCTGCGCTCAAGTCCTC[CG]GTCCCCTCGTGTCCCTATGGGAGTCCTGGCGTCTGCGCTCTGCTGGCTGCTTTGTGTCTG	37	11	17568902	CGGTCCCCTCGTGTCCCTATGGGAGTCCTGGCGTCTGCGCTCTGCTGGCT	F	OTOG;OTOG	NM_001292063;NM_001277269	TSS200;TSS200	chr11:17565766-17566052	S_Shelf				TRUE				OTOG;OTOG	ENST00000399397.1;ENST00000399391.2	TSS1500;TSS200	OTOG;OTOG;OTOG;OTOG	ENST00000399397.1;ENST00000498332.1;ENST00000428619.1;ENST00000399391.2	TSS1500;TSS1500;TSS1500;TSS200	chr11:17568525-17568910	3		NA		NA	NA	NA	11	17525478	rs542781131;rs542660433;rs149500671
cg00817367	0.0403627	0.816596	0.147443	0.180713	0.0332698	cg00817367	cg00817367	77649901	CAAAATTAAAAACCACCAAACCTAAACACAATATACAAACAAAAACCACA	11708115	CGAAATTAAAAACCACCGAACCTAAACGCGATATACAAACGAAAACCACG	I	A	Red	ACCTTCTTCCCCGGCCCGCTGGGTGCCTCGACTCCCCGCGTTCCCCGCTGCTGCGAAGGC[CG]TGGCCCTCGCCTGCACACCGCGCCCAGGCTCGGTGGCTCTTAACTCCGCGCCCCATGCAC	37	12	52401214	CGGAGTTAAGAGCCACCGAGCCTGGGCGCGGTGTGCAGGCGAGGGCCACG	F	GRASP	NM_181711	Body	chr12:52400467-52401696	Island			DMR	NA	12:50686666-50687940									chr12:52400885-52401835	3		NA		NA	NA	TRUE	12	50687481
cg03756044	0.0204118	0.782545	0.209616	0.463311	0.253695	cg03756044	cg03756044	58712558	CTATCAATCCRTCTAAACAAAACTCTCAAACCAAACAACTAAAAAATAAC			II			GGTACTGGCCTCTGTCAATCCGTCTGGACAGAGCTCTCAGGCCAGACAGCTGAGAGGTGG[CG]TAGAGGCCACCAATATGTCACAGAGTTATAGCAATAAGGTGCAGCAAGGCTGAGAAATCT	37	12	130631034	CGCCACCTCTCAGCTGTCTGGCCTGAGAGCTCTGTCCAGACGGATTGACA	R									NA											NA		NA	chr12:130628933-130638021	4	NA	NA	12	129196987	rs182760666;rs571918608;rs10773744
cg04464523	0.0218022	0.786243	-0.192107	0.604416	0.796522	cg04464523	cg04464523	44640228	AAACCATTCTAACTTCAACATAACRAAACTAAAAATACAATACCTACTCC			II			AACTGGGCTTGTATCGGAAACTGGTCGCCAAGGACGGGTCGTGCCTGTTCCGGGCCGTGG[CG]GAGCAGGTATTGCACTCTCAGTCTCGCCATGTTGAAGTCAGAATGGCCTGTATTCACTGT	37	12	3948619	GGCCATTCTGACTTCAACATGGCGAGACTGAGAGTGCAATACCTGCTCCG	F	PARP11	NM_020367	Body	chr12:3947922-3948620	Island				NA	12:3818212-3818881			PARP11;PARP11;PARP11	ENST00000427057.2;ENST00000447133.3;ENST00000397096.2	5'UTR;5'UTR;5'UTR	PARP11;PARP11;PARP11;PARP11;PARP11	ENST00000427057.2;ENST00000447133.3;ENST00000450737.2;ENST00000453942.1;ENST00000397096.2	5'UTR;5'UTR;5'UTR;5'UTR;5'UTR	chr12:3947825-3948655	3		NA		NA	NA	TRUE	12	3818880	rs59836757
cg05308244	0.0222941	0.787293	-0.241101	0.451829	0.69293	cg05308244	cg05308244	12720203	CCTAAATATATCCCTAAACCATACCACTAACAAAAACTACRAAAACTTCC			II			CCCTGTCCCCGCCTAGATGTGTCCCTGAGCCATGCCACTAACAGGGGCTGCGAGGGCTTC[CG]CGGCTCCTGGAAAGGCCCCAGAAGTTCCCCCAGGCACTGGCTTGCTGGCATGGACAATGT	37	12	130968528	CTAGATGTGTCCCTGAGCCATGCCACTAACAGGGGCTGCGAGGGCTTCCG	R	RIMBP2	NM_015347	5'UTR						NA	12:129534319-129534640			RIMBP2;RIMBP2;RIMBP2;RIMBP2	ENST00000392375.1;ENST00000535703.1;ENST00000261655.4;ENST00000536002.1	5'UTR;5'UTR;5'UTR;5'UTR	RIMBP2;RIMBP2;RIMBP2;RIMBP2;RIMBP2	ENST00000392375.1;ENST00000535703.1;ENST00000544568.1;ENST00000261655.4;ENST00000536002.1	5'UTR;5'UTR;3'UTR;5'UTR;5'UTR	chr12:130968500-130968755	3		NA		NA	NA	TRUE	12	129534481	rs543278659;rs4320987
cg09339156	0.0403861	0.816717	0.160335	0.745444	0.585109	cg09339156	cg09339156	55703884	ACCACRCTTATATATACTCAATTAATAACTCRAAAAAATAATTACTAAAC			II			GAGTGGCGCCTCAAAGGGCTGGGAGTGAATGACTCCACCCAGGGCCTGGCTAGCAGTGCG[CG]CCCAGTAATTATTCTTTCGAGCCATTAACTGAGTACACACAAGCGTGGCCCAGATAGTGA	37	12	113587242	CCACGCTTGTGTGTACTCAGTTAATGGCTCGAAAGAATAATTACTGGGCG	F	CCDC42B	NM_001144872	TSS1500	chr12:113590806-113591304	N_Shelf				NA				CCDC42B	ENST00000335621.6	TSS1500	CCDC42B	ENST00000335621.6	TSS1500	chr12:113587065-113587335	3		NA		NA	NA	TRUE	12	112071625	rs61941403;rs183222809;rs548792943
cg10668399	0.0226074	0.787742	0.191325	0.243839	0.052514	cg10668399	cg10668399	55604959	AAAACCACCAAAACTCCCAACCTCTAAACATCACTTAATATAACTCTACA	3618522	AAAACCGCCGAAACTCCCAACCTCTAAACATCACTTAATATAACTCTACG	I	A	Red	CTGGATGCCTTTCCCCGGAGAAGGGGGGGTGTGCGGAGTCGGGGTGGAAGAGACCTTGCT[CG]CAGAGCTATATCAAGTGATGTCCAGAGGCTGGGAGCCCCGGCGGCCTCTGTCCCTTGCCT	37	12	4380586	CGCAGAGCTATATCAAGTGATGTCCAGAGGCTGGGAGCCCCGGCGGCCTC	F				chr12:4378366-4382222	Island				NA	12:4250086-4250991			RP11-264F23.3;RP11-264F23.4	ENST00000539135.1;ENST00000537370.1	3'UTR;3'UTR	RP11-264F23.3;RP11-264F23.4	ENST00000539135.1;ENST00000537370.1	3'UTR;3'UTR	chr12:4379825-4382495	3		NA		NA	NA	TRUE	12	4250847
cg15055450	0.013154	0.758773	0.150293	0.729785	0.579493	cg15055450	cg15055450	55780842	ATATTAATTTCCCCTAAACTTACACTTTTATTTAACTTTTCTACTTCCCC			II			CGATTCCCCTGAGCTGTGGATTCTTGTGCAAACGATTTATTAAGAAGCTGATAAGGAGGA[CG]GGGAAGCAGAAAAGCTAAACAAAAGTGCAAGTTCAGGGGAAATCAACACCTCATCCTAAT	37	12	17141402	CGGGGAAGCAGAAAAGCTAAACAAAAGTGCAAGTTCAGGGGAAATCAACA	F	SKP1P2	NR_036619	TSS1500						NA											NA		NA		NA	NA	NA	12	17032669	rs75141338;rs541485595;rs559738681
cg17947922	0.0243111	0.789473	0.177018	0.797387	0.620369	cg17947922	cg17947922	9750856	AAAATTTACATTAAAAACCACTCCTAATACTACACATTCTATACRTTTAC			II			AGGGCAGCGAAACTACTCTGTGTGATACTCCAATGGGGGATCCATGTCATTACACATTTG[CG]CAAACGCATAGAATGTGCAGCACCAGGAGTGGCCCCTAATGTAAACTCTGGACTTTGGGT	37	12	104754518	CGCAAACGCATAGAATGTGCAGCACCAGGAGTGGCCCCTAATGTAAACTC	F									NA											NA		NA	chr12:104752090-104755193	6	NA	NA	12	103278648	rs12426783;rs144794223;rs116287913;rs58234629;rs138743501
cg18203203	0.00174485	0.68517	0.146396	0.690321	0.543925	cg18203203	cg18203203	97627243	AAAACCCATACACCAATTATATTTACATCCACATACAAATATATATATAC			II			GTGTGTGGAGTCTGTGGCAATAGACACAGAGATGGTAACACTCTACTACACACACACACA[CG]CACACACATACTTGCATGTGGATGCAAACACAATTGGTGCATGGGTTTTGTTTAACAAAT	37	12	113939171	CGCACACACATACTTGCATGTGGATGCAAACACAATTGGTGCATGGGTTT	F									TRUE											NA		NA		NA	NA	TRUE	12	112423554	rs12366734;rs180957301;rs186230898;rs148995027
cg18649228	0.0115701	0.756802	0.202556	0.237696	0.03514	cg18649228	cg18649228	56653544	CAATCATAATCTACCTCATTCAAACCACCAATTTACAAACACCTAAACCA	84749406	CAATCATAATCTACCTCGTTCAAACCACCAATTTACAAACGCCTAAACCG	I	C	Grn	ACGCGTAAGACTGCGACGGTACCGGGGCGGCGGGGAAGGACCGAGAGGCGGGAGGAGCAG[CG]GCTCAGGCGCCTGCAAACTGGTGGCCTGAACGAGGTAGACCATGACTGTGGTTTCAGTGG	37	12	88536138	CGGCTCAGGCGCCTGCAAACTGGTGGCCTGAACGAGGTAGACCATGACTG	F	TMTC3;TMTC3;CEP290	NM_181783;NM_181783;NM_025114	1stExon;5'UTR;TSS200	chr12:88535735-88536148	Island	high-CpG:87060176-87060290			NA	12:87059663-87060545	12:88535337-88536790	Promoter_Associated	CEP290;CEP290;CEP290;TMTC3;TMTC3	ENST00000552770.1;ENST00000309041.7;ENST00000552810.1;ENST00000266712.6;ENST00000266712.6	TSS1500;TSS1500;TSS200;1stExon;5'UTR	CEP290;CEP290;CEP290;CEP290;CEP290;TMTC3;TMTC3;TMTC3;TMTC3;TMTC3	ENST00000552770.1;ENST00000547926.1;ENST00000309041.7;ENST00000552810.1;ENST00000550962.1;ENST00000549011.1;ENST00000547034.1;ENST00000551088.1;ENST00000549011.1;ENST00000551088.1	TSS1500;TSS1500;TSS1500;TSS200;TSS1500;1stExon;1stExon;1stExon;5'UTR;5'UTR	chr12:88535520-88536155	3		NA		NA	NA	TRUE	12	87060269	rs549589353
cg20117387	0.0409707	0.817717	0.143073	0.780068	0.636995	cg20117387	cg20117387	90681108	TTAAATACCTATCCTATACCTAAAAATTAAAATCCTTCCAAAAATTCTAC			II			CCAAAAGTAATTTAAGTGCCTATCCTGTGCCTGAGGGTTGGGATCCTTCCAGGGATTCTG[CG]TGAGATGTACAGCAGGGGGCACCCAGGAACCCTGCCTTGCTGGATACTCTCTGTGCTGCC	37	12	30476122	CGCAGAATCCCTGGAAGGATCCCAACCCTCAGGCACAGGATAGGCACTTA	R									NA										chr12:30476065-30476235	3		NA		NA	NA	NA	12	30367389	rs146634514;rs73075803;rs4032083;rs694279
cg21294310	0.00584842	0.721374	-0.184724	0.752756	0.93748	cg21294310	cg21294310	98641176	AAACAAACTCACAAACATAACACRCAATAAATACTAACCATAATATAAAC			II			ATTCTTGGAAGAAGCCAGCGTGGAAAGCAACAAGGCCTCCAGCCACCAGCCGCAGCTAAG[CG]CCCACATTATGGCCAGCACTCATTGCGTGCCATGTTTGTGAGCCTGTCTTGGGCTTTCTA	37	12	120137454	CGCCCACATTATGGCCAGCACTCATTGCGTGCCATGTTTGTGAGCCTGTC	F	CIT;CIT	NM_001206999;NM_007174	Body;Body						NA				RP1-127H14.3;CIT	ENST00000535109.1;ENST00000537607.1	TSS200;3'UTR	CIT;RP1-127H14.3;CIT;CIT	ENST00000469414.1;ENST00000535109.1;ENST00000545913.1;ENST00000537607.1	TSS1500;TSS200;3'UTR;3'UTR		NA		NA		NA	NA	NA	12	118621837	rs540209191
cg22138998	0.0167007	0.774137	0.257669	0.545017	0.287348	cg22138998	cg22138998	33653285	TAACAAATTATTAATTTTACCAATAAACCATCAATATTTTTCTAATCTTC			II			GAATCAACTGCTGACAGATTATTGATTTTGCCAATAAACCATCAGTGTTTTTCTAATCTT[CG]TGAGCATTTTCTCGAAAAGCACACCACACACTAACCCCTTAATATTTTTCTACAAAGCCT	37	12	120903935	GACAGATTATTGATTTTGCCAATAAACCATCAGTGTTTTTCTAATCTTCG	R	SFRS9	NM_003769	Body	chr12:120906678-120907894	N_Shelf				NA		12:120903409-120904985	Promoter_Associated				SRSF9;SRSF9	ENST00000546942.1;ENST00000548792.1	3'UTR;TSS1500		NA		NA		NA	NA	TRUE	12	119388318	rs117802907;rs532227721;rs3893104
cg24480012	0.0291261	0.79894	0.158487	0.26026	0.101773	cg24480012	cg24480012	75735466	TAAAATACTCAATAAAAAAACCTCACATCCACCCAAAAACTCTACAAACA	79805984	TAAAATACTCAATAAAAAAACCTCGCGTCCACCCAAAAACTCTACGAACG	I	T	Red	TCGGTCAGGACGTGGAATACTCAATAGGGAAGCCTCGCGTCCACCCAAAGGCTCTACGAG[CG]TCTATGGTTCTTCCTTTTCAGACAGGATAACTCAACCTGCAGTTCTGAGAGAAATAGGGC	37	12	62584024	CGCTCGTAGAGCCTTTGGGTGGACGCGAGGCTTCCCTATTGAGTATTCCA	R	FAM19A2	NM_178539	5'UTR	chr12:62584768-62586268	N_Shore			RDMR	NA	12:60870241-60870292			FAM19A2;FAM19A2;FAM19A2;FAM19A2	ENST00000551449.1;ENST00000416284.3;ENST00000551619.1;ENST00000549456.1	5'UTR;5'UTR;5'UTR;3'UTR	FAM19A2;FAM19A2;FAM19A2;FAM19A2;FAM19A2	ENST00000551449.1;ENST00000416284.3;ENST00000551619.1;ENST00000549379.1;ENST00000549456.1	5'UTR;5'UTR;5'UTR;5'UTR;3'UTR	chr12:62583845-62584075	3		NA		NA	NA	TRUE	12	60870291	rs79009103;rs575382388;rs184897603;rs564149751
cg25247689	0.00428503	0.707759	0.207423	0.574878	0.367455	cg25247689	cg25247689	99802952	TCAAAACTTACCAAATTACTTCCTAACTTTCCCTACAAAAACCAAAACAC			II			CGCAGATACTGAAATTGGCAGGAGTGTTGGTGGAGGGGAATCCAAGTGAAGGAAAGGTCT[CG]TGTTTTGGCCTCTGTAGGGAAAGCCAGGAAGCAATCTGGCAAGTCCTGAGGGCCCAGCCC	37	12	2881762	CAGGACTTGCCAGATTGCTTCCTGGCTTTCCCTACAGAGGCCAAAACACG	F									NA				RP11-885B4.1	ENST00000540093.1	TSS1500	RP11-885B4.1	ENST00000540093.1	TSS1500	chr12:2881585-2881875	3		NA		NA	NA	TRUE	12	2752023	rs11062351
cg25961336	0.0116596	0.757183	0.173706	0.196532	0.022826	cg25961336	cg25961336	33691961	TAAAACTAAAAAACATTAAAACAACCAAAAAAACCAAACATCCAAACCCA	25630164	TAAAACTAAAAAACGTTAAAACAACCGAAAAAACCAAACGTCCGAACCCG	I	C	Grn	TCTCAGTAAAGACCTGCAGGAAGAAATAGCGAATGAATGATGTACACGTGTAGGAAACAG[CG]GGCTCGGACGCCTGGCTTCTCCGGCTGCCCTAACGCCCTCCAGCTCCAGGTGAGGTCGGG	37	12	125549704	CGGGCTCGGACGCCTGGCTTCTCCGGCTGCCCTAACGCCCTCCAGCTCCA	F	AACS	NM_023928	TSS1500	chr12:125549672-125550311	Island				NA	12:124115550-124116238	12:125549409-125550929	Promoter_Associated	AACS;AACS	ENST00000316519.6;ENST00000261686.6	TSS1500;TSS1500	AACS;AACS;AACS	ENST00000316519.6;ENST00000536752.1;ENST00000261686.6	TSS1500;TSS1500;TSS1500	chr12:125549540-125549755	3		NA		NA	NA	NA	12	124115657	rs566531951
cg26076233	0.00774744	0.74069	0.275035	0.623603	0.348568	cg26076233	cg26076233	94702913	ACATAATAAAATCTCAATATACAATAACAATAACTACTATTTATTATACC			II			AAATGTCTGGTACATGGTAAGGTCTCAATATACAGTGGCAATAGCTACTATTTATTATAC[CG]TGGCTAGGTCTCTAGATGCATTATTTAATATAATCCCTGCCACCAACCTATAACGAAGAT	37	12	120930045	CGGTATAATAAATAGTAGCTATTGCCACTGTATATTGAGACCTTACCATG	R	DYNLL1	NM_001037494	5'UTR	chr12:120933649-120934713	N_Shelf				NA				DYNLL1;DYNLL1;RP11-18C24.6	ENST00000392509.2;ENST00000548342.1;ENST00000500741.2	5'UTR;5'UTR;3'UTR	DYNLL1;DYNLL1;DYNLL1;RP11-18C24.6	ENST00000392509.2;ENST00000549649.1;ENST00000548342.1;ENST00000500741.2	5'UTR;5'UTR;5'UTR;3'UTR		NA		NA		NA	NA	TRUE	12	119414428	rs189074219;rs4767903
cg12667002	0.00231436	0.690679	-0.174825	0.66232	0.837145	cg12667002	cg12667002	16655201	AACCCACACAATACAACCAACTAAACTATAAATATACCAAAATCATCAAC			II			GGCCACAAACAGACCCACACAATGCAGCCAACTAAGCTGTAAATGTGCCAAAGTCATCAA[CG]GAGGAAGGGTCGTCTTTCAGCCAAGGGTGCCGGAACAAAGGGATGTCTACATGGAAAAAA	37	13	114812302	ACCCACACAATGCAGCCAACTAAGCTGTAAATGTGCCAAAGTCATCAACG	R	RASA3	NM_007368	Body	chr13:114813942-114814457	N_Shore				NA	13:113830220-113830417										NA	chr13:114811711-114812342	4		NA	NA	TRUE	13	113830404	rs72659551
cg13372276	0.0456257	0.823079	0.188656	0.625997	0.437341	cg13372276	cg13372276	71666596	TAAAATTCACTCTCTAAATAAACACTACCCTAAACAAAACCAAAATAAAC			II			TGACACTGATGCAGTCTGTTTCCATAAGAACTTGGTGGTAGAAGATCAGCTCAGATTTTG[CG]CTTACCTTGGCTTTGCTCAGGGCAGTGCCTACCCAGAGAGTGAACCTCAAGAAGGAGAGG	37	13	103307218	CGCTTACCTTGGCTTTGCTCAGGGCAGTGCCTACCCAGAGAGTGAACCTC	F	TPP2	NM_003291	Body						NA				TPP2	ENST00000466153.1	TSS200	TPP2;TPP2	ENST00000490420.1;ENST00000466153.1	5'UTR;TSS200	chr13:103307120-103307470	3		NA		NA	NA	NA	13	102105219	rs673424;rs533558599;rs114691474
cg16655091	0.0226545	0.787749	0.177737	0.768381	0.590644	cg16655091	cg16655091	96779829	AATTAAAAATTCATTAAACAAAACTAAAAAACAAATCTATATCTTCATCC			II			ATGCAAATGACAGTTAAAGGTTCATTAGGCAGAGCTGGGGAGCAGGTCTGTATCTTCATC[CG]GTGGGACAGAGGCTGGGCAGGCAGGACTGGTTGAGGGGTGATGGTGTCTGGTTTTCCAGT	37	13	26590097	GTTAAAGGTTCATTAGGCAGAGCTGGGGAGCAGGTCTGTATCTTCATCCG	R	ATP8A2	NM_016529	Body	chr13:26586287-26586761	S_Shelf				NA							ATP8A2	ENST00000281620.6	3'UTR	chr13:26589740-26590195	3		NA		NA	NA	TRUE	13	25488097	rs575210243;rs115174557;rs9512027
cg17707870	0.0417044	0.81836	-0.158596	0.218446	0.377042	cg17707870	cg17707870	17684527	CATTCCACACATTTCTAATTCCCAACTATCAAATTACCAATAAAAAACCC			II			ACCATACACAACATTCCACACATTTCTAATTCCCAGCTGTCAAGTTGCCAGTGAAGAACC[CG]TATTTGAATGGTGGGTGGGGGGTGACAGTCATAGTAATTTTAGGGTAGAACATTGGGTTG	37	13	40108007	CGGGTTCTTCACTGGCAACTTGACAGCTGGGAATTAGAAATGTGTGGAAT	R	LHFP	NM_005780	Body						NA											NA		NA		NA	NA	TRUE	13	39006007	rs542020669;rs1040961
cg22771759	6.04058e-05	0.592935	0.153007	0.334653	0.181646	cg22771759	cg22771759	6801864	AATACCCAAAAACCACAAAAATATAACRAAACTATACRAACTACTATAAC			II			GGGGGAGAGGGGGTGCCCAAGGGCCACAAGAGTATGACGGGGCTGTACGAGCTGCTGTGA[CG]GGTGCTGCATGCGCTGCTCCGTCTGCACCGCACGCTCACCTCCTGGCTCCGCGTTCGGTT	37	13	24902376	GTGCCCAAGGGCCACAAGAGTATGACGGGGCTGTACGAGCTGCTGTGACG	R				chr13:24902292-24902696	Island			DMR	NA	13:23800293-23800714									chr13:24902305-24902655	3		NA		NA	NA	TRUE	13	23800376	rs561236080
cg27086157	0.0300435	0.801884	-0.202762	0.378991	0.581753	cg27086157	cg27086157	32601547	ACRTACCCCRTAAAAATCAAAATACCCAAAATCAAAACTAAAACCTAAAC			II			GGATCAGATGTGCAGGCATTTCAACATGGCAGTCTCCATCCAGCCACGGTCTGCGGACAG[CG]TTCAGGCTCCAGCCTTGACCCTGGGCACCTTGACCCTCACGGGGTACGTGGCCTGTGTGT	37	13	114872606	CGTACCCCGTGAGGGTCAAGGTGCCCAGGGTCAAGGCTGGAGCCTGAACG	F	RASA3	NM_007368	Body	chr13:114875198-114875418	N_Shelf				TRUE	13:113890599-113890911										NA	chr13:114869555-114874290	6		NA	NA	TRUE	13	113890708	rs56205709;rs558067687;rs576148907;rs142766286;rs562601340
cg00929286	0.0205256	0.782666	-0.175768	0.626361	0.802128	cg00929286	cg00929286	89623933	AAACAAAAACACTACRACCCTATATTCCCAAAATCAAAATACAAAATAAC			II			GATGCCAGTGGAAGCAGAGACACTGCGGCCCTGTGTTCCCAGAGTCAAGGTGCAGGGTGG[CG]TGTGGGTATGAGTAAGCCAGCAGCCCTGGCAGGCAGGGGCATATCCGAGAAACAGTGTCA	37	14	76858577	CGCCACCCTGCACCTTGACTCTGGGAACACAGGGCCGCAGTGTCTCTGCT	R	ESRRB	NM_004452	5'UTR						NA				ESRRB	ENST00000507951.1	5'UTR	ESRRB;ESRRB	ENST00000505752.1;ENST00000507951.1	5'UTR;5'UTR	chr14:76858185-76858695	3		NA		NA	NA	NA	14	75928330	rs543152189;rs562927356;rs12588054
cg04823299	0.0191078	0.778255	-0.186642	0.393706	0.580348	cg04823299	cg04823299	91781980	CAACAAATTAATAAAATACACTAAAAACTACAACACCTACAACAAACATC			II			AGAAGAATGCTCAGCAAATTGATGAGATGCACTGAAAACTGCAACACCTGCAGCAGGCAT[CG]GTCAACAGAAAAGGCCCAGTTTTCCATGACAATGTCCAACCACTCATTGCACAACCAACA	37	14	24098569	AGCAAATTGATGAGATGCACTGAAAACTGCAACACCTGCAGCAGGCATCG	R									NA				DHRS2	ENST00000553896.1	TSS1500	DHRS2	ENST00000553896.1	TSS1500		NA		NA	chr14:24098184-24098904	3	NA	TRUE	14	23168409	rs201906849;rs222722
cg12870217	0.00909033	0.748698	-0.174756	0.499935	0.674691	cg12870217	cg12870217	17722834	TCCTAAAACAAATCAATTTCTAAACATAACAAAAAACTCACTCCTTAACC			II			GCCTGATAAAGTAGGCGGTGGGCTGCTGGGTCCTAGATTGGTTAGTTTGCATATGAAAGG[CG]GCTAAGGAGTGAGTTTTTTGCTATGTCTAGAAATTGACTTGCCCTAGGAGGGTCAATCTC	37	14	26862142	CGGCTAAGGAGTGAGTTTTTTGCTATGTCTAGAAATTGACTTGCCCTAGG	F									TRUE										chr14:26861965-26862150	3		NA		NA	NA	TRUE	14	25931982	rs73597928;rs76991697;rs193294022;rs542525577
cg23005102	0.0249313	0.790601	-0.214948	0.408532	0.623479	cg23005102	cg23005102	89775110	AAAAAACAAAATATTATAAAAAAACATCCAACCAAATAATATAACTCACA	79638898	AAAAAACAAAATATTATAAAAAAACATCCGACCGAATAATATAACTCACG	I	C	Grn	CTCGATCTCCTGACCTCGTGATCCATCCGCTTCGGCCTCCCAAAGTGCTGGGATTACGGG[CG]TGAGCCACATCACCCGGCCGGATGTCCTCTTATAACATCTTGCTTCTCAGGGTCTCAGAG	37	14	56979854	GAGAAGCAAGATGTTATAAGAGGACATCCGGCCGGGTGATGTGGCTCACG	F									NA				RP11-624J12.1	ENST00000557246.1	TSS1500	RP11-624J12.1	ENST00000557246.1	TSS1500		NA		NA		NA	NA	TRUE	14	56049607	rs36141123;rs7156926
cg23352245	0.000704829	0.664516	0.210656	0.90641	0.695754	cg23352245	cg23352245	96729163	TAAATAAACACAAACTTAACAAACCCCACAATCAAAACTACCATCAAACA	44790940	TAAATAAACGCAAACTTAACGAACCCCACAATCGAAACTACCGTCAAACG	I	C	Grn	CAGCGCGAGTTCTGGGTGGGCGCAGGCTTGGCGGGCCCCACAGTCGGAGCTGCCGTCAGG[CG]CCACCAGCCCTGGGTAGTGAGGGGCTTAGCACCCGGGCCAGCAGCTGCGGAGGGTGCGCC	37	14	44002338	TGGGTGGGCGCAGGCTTGGCGGGCCCCACAGTCGGAGCTGCCGTCAGGCG	R									NA	14:43071792-43072182										NA		NA		NA	NA	TRUE	14	43072088	rs527558711;rs11849385;rs570542155;rs111533794;rs12589304;rs10144368
cg23691406	0.00442307	0.707759	-0.272786	0.603472	0.876258	cg23691406	cg23691406	98767476	AACAAAACRATCCCTACCTATTTCTTTAAATTTCCTAAAAAACAAAATAC			II			ATTTCCTTTTGGTTGGAAGAGATCTGGCCAGTTGTGCTGGGCCCCTGGGTGTAATTTTTG[CG]TATCTTGTTTTCCAGGAAATTCAAAGAAATAGGTAGGGATCGTTCTGTTTCTACGGAATT	37	14	71112909	ACAGAACGATCCCTACCTATTTCTTTGAATTTCCTGGAAAACAAGATACG	F	TTC9	NM_015351	Body	chr14:71108008-71109332	S_Shelf				NA											NA		NA		NA	NA	TRUE	14	70182662	rs71425210;rs564636094;rs189989515
cg04201563	0.0364444	0.812339	0.143774	0.175492	0.0317182	cg04201563	cg04201563	81655826	AAACAAATACAAACCACACTACCAAACAAAATACACAAATAAAAAAAACA	54636189	AAACGAATACGAACCGCACTACCGAACGAAATACGCGAATAAAAAAAACG	I	A	Red	GTGCTCGGGAGGGGGCGGGTGCGGGCCGCACTGCCGGGCGGGGTGCGCGAGTGAGGAGGG[CG]GGGTGCGCGAGAGAGGAGGGCGGGGTGCGCGAGTGAGGAGGGCGGGGTGCGCGAGTGAGG	37	15	100466637	GGGCGGGTGCGGGCCGCACTGCCGGGCGGGGTGCGCGAGTGAGGAGGGCG	R				chr15:100466480-100466691	Island				NA	15:98284049-98286720	15:100465881-100466750	Promoter_Associated							chr15:100465925-100466675	3		NA		NA	NA	TRUE	15	98284160	rs573880345
cg13481974	0.0389201	0.815524	0.150447	0.360421	0.209974	cg13481974	cg13481974	79707272	AAAAAACAAACAAAAACCATTCAAAAAAAATAACAACTACTCCAAACCCA	6695161	GAAAAACGAACAAAAACCGTTCAAAAAAAATAACAACTACTCCAAACCCG	I	A	Red	CTCCCCACTACCTGCAGGACCAGCAGGGCTGTCTGCAGCCGTGCGCCCCGCCCCACCACC[CG]GGTCTGGAGCAGCTGCCACCCTCCCTGAACGGCCTCTGCCCGTTCCCCGGGATCCGGCTG	37	15	42174516	GGGGAACGGGCAGAGGCCGTTCAGGGAGGGTGGCAGCTGCTCCAGACCCG	F	SPTBN5	NM_016642	Body	chr15:42174084-42174855	Island				TRUE	15:39961417-39962127	15:42174043-42174858	Unclassified_Cell_type_specific							chr15:42174385-42174655	3		NA		NA	NA	TRUE	15	39961808	rs556268458
cg24787593	0.0447493	0.822422	-0.159783	0.779115	0.938898	cg24787593	cg24787593	53803215	RCCAATACCTAAAAAACATAAAACAAACTCATTCCATCATTCCACACTCC			II			GGGCCAGGGTCGCCAATGCCTGGAGAACATGGGACAGGCTCATTCCATCATTCCACACTC[CG]CGTTCTCGAGGCTGTTGGCAGGTGCGGCCTCCGCTGTGCCCCTCCACCCTGTCTCTGTTC	37	15	22982193	CCAATGCCTGGAGAACATGGGACAGGCTCATTCCATCATTCCACACTCCG	R	CYFIP1;CYFIP1	NM_014608;NM_001033028	Body;Body	chr15:22982192-22982410	Island				NA							CYFIP1	ENST00000561020.1	5'UTR		NA		NA		NA	NA	TRUE	15	20533634	rs370189874;rs192316575;rs117867855;rs72622090
cg02193806	0.0149216	0.767614	0.175901	0.681465	0.505564	cg02193806	cg02193806	34687580	CAATTTTACCCTAAACAAACCTAATATTTAAACATCATATTAATATAACC			II			TTGTCAGGTCTTCACACACATAAATGGGAAGGACAGAAGTACCCAGGTTTCCTGATGCAT[CG]GTTATATCAACATGATGCCCAAACACCAGGTCTGCTTAGGGTAAAACTGCAATAACTGTA	37	16	20780262	CGGTTATATCAACATGATGCCCAAACACCAGGTCTGCTTAGGGTAAAACT	F	ACSM3;ACSM3	NM_005622;NM_202000	5'UTR;5'UTR						NA				ACSM3;ACSM3;ACSM3	ENST00000289416.5;ENST00000440284.2;ENST00000450120.2	5'UTR;5'UTR;TSS1500	ACSM3;ACSM3;ACSM3;ACSM3;ACSM3;ACSM3;ACSM3	ENST00000289416.5;ENST00000440284.2;ENST00000561795.1;ENST00000562251.1;ENST00000564701.1;ENST00000568235.1;ENST00000561584.1	5'UTR;5'UTR;5'UTR;TSS1500;5'UTR;5'UTR;5'UTR		NA		NA	chr16:20780166-20780532	3	NA	TRUE	16	20687763	rs67410356
cg04245870	0.0193071	0.778725	0.158644	0.857873	0.699229	cg04245870	cg04245870	68692162	CATATAAAAAACACRTTCCCRTCAAAAACATAAAAACACATAAAAAATAC			II			TTTTCAGTCAAAGCCTCTTCCTGTCTCAGGGAACATGCCTGTTGCTTCTTTAAAAAGGAA[CG]TACTCCCCATGTGTCCTCATGTCTCTGACGGGAACGTGCTCCCCACATGTCCTCAGGACT	37	16	1722957	ATGTGGGGAGCACGTTCCCGTCAGAGACATGAGGACACATGGGGAGTACG	F	CRAMP1L	NM_020825	Body						NA	16:1662756-1663445			LA16c-431H6.6	ENST00000454337.1	3'UTR	CRAMP1L;LA16c-431H6.6	ENST00000468839.1;ENST00000454337.1	5'UTR;3'UTR		NA	chr16:1722770-1723285	4		NA	NA	TRUE	16	1662958	rs9940875;rs116034775;rs528915111;rs548977285
cg07178458	0.0315249	0.805254	0.202189	0.406689	0.204499	cg07178458	cg07178458	79783950	AATTAACTAATACTACRCTATATATCTTATCCCTAAACCATATAAACTAC			II			TCGTCCTGAGAGATTAGCTGGTGCTGCGCTGTGTGTCTTATCCCTGAACCATGTGGGCTG[CG]TGTCACTGGCGGACACTGCAGTGACCTGAACCCTCCTGCCACCCAACACGCTTCGCCCCA	37	16	87867871	CGCAGCCCACATGGTTCAGGGATAAGACACACAGCGCAGCACCAGCTAAT	R	SLC7A5	NM_003486	Body						NA							SLC7A5	ENST00000563489.1	3'UTR		NA	chr16:87867676-87869039	6	chr16:87859991-87893573	6	NA	NA	16	86425372	rs747578
cg07488092	0.0151097	0.768247	0.214463	0.556304	0.341841	cg07488092	cg07488092	63687989	TACTAAACATTACTTTCTAAACTATTTAAACACCTAACTTAAATCTCCCC			II			CTGCCAGCCCATGCTGAGCATTGCTTTCTGAACTGTTTGAGCACCTGACTTGAATCTCCC[CG]CTTGTTACAACGGGTACTGCTGCAGAAGGGGAAACTGAGGTAGGAGGACTTCAGGAAGGT	37	16	85309889	CGGGGAGATTCAAGTCAGGTGCTCAAACAGTTCAGAAAGCAATGCTCAGC	R				chr16:85305690-85305892	S_Shelf				TRUE		16:85308325-85310030	Unclassified							chr16:85309825-85310455	3		NA		NA	NA	NA	16	83867390	rs574523773;rs146970935;rs8047113
cg07684647	0.023129	0.788004	0.183294	0.827045	0.643751	cg07684647	cg07684647	50666935	CTACCAAACTACTATAATACRCCRAAATAAATCCTCTATAAATCRAAAAC			II			CAGGCTGGGCTCTGCCAGGCTGCTGTAGTACGCCGAGGTGAGTCCTCTGTGAATCGGGAA[CG]CCCGCTCCCTGTGTCTGCCCAGAAGGCTGCACTTGTCCTGGGCCGCTCGCGGGAAGAGGT	37	16	88296994	TGCCAGGCTGCTGTAGTACGCCGAGGTGAGTCCTCTGTGAATCGGGAACG	R				chr16:88292763-88293010	S_Shelf				NA	16:86854217-86854496			LA16c-444G7.1	ENST00000563190.1	5'UTR	LA16c-444G7.1	ENST00000563190.1	5'UTR		NA	chr16:88295882-88303158	6		NA	NA	TRUE	16	86854495	rs147696206;rs142318143;rs554157921;rs572313891;rs28733290;rs192689479
cg08136432	0.0215062	0.78584	-0.244498	0.549527	0.794025	cg08136432	cg08136432	37684903	RTACCTATCTCTTAATAAAATCCAAAACTTCCTATAAAAAAAACCACACC			II			GGGGTGGTGCCGTGCCTGTCTCTTAATGAAGTCCAGGGCTTCCTATGGAGAGAGCCACAC[CG]TCGTCCTCCAGCCTCAGGCCGACCTCCTCATGCCTCCCACGGTCCCCGTCCCCACACGTC	37	16	88902276	CGGTGTGGCTCTCTCCATAGGAAGCCCTGGACTTCATTAAGAGACAGGCA	R	GALNS	NM_000512	Body	chr16:88902175-88902467	Island				NA	16:87429634-87430065			GALNS;GALNS	ENST00000268695.5;ENST00000439266.1	ExonBnd;3'UTR	GALNS;GALNS;GALNS;GALNS;GALNS;GALNS;GALNS	ENST00000566563.1;ENST00000268695.5;ENST00000562593.1;ENST00000567525.1;ENST00000568613.1;ENST00000439266.1;ENST00000562931.1	3'UTR;ExonBnd;3'UTR;3'UTR;3'UTR;3'UTR;3'UTR		NA	chr16:88900145-88902736	6		NA	NA	TRUE	16	87429777	rs146963745;rs12934499;rs17603837
cg11982081	0.00182385	0.68517	-0.251271	0.109744	0.361015	cg11982081	cg11982081	60716958	ACAAACATCCATTCTCAAACTCCTATAAATAAATTCTATCTTTTACAACC			II			CCAAGCAGACGAGCACTGTGATCTGATTTGCATTCTTAAAAGCGCTATCTGGAGGCTGAG[CG]GCTGCAAAAGACAGAACCCACTCACAGGAGCTTGAGAATGGATGCTTGTTAACACAGAAG	37	16	28014560	CGGCTGCAAAAGACAGAACCCACTCACAGGAGCTTGAGAATGGATGCTTG	F	GSG1L	NM_001109763	Body						NA				GSG1L	ENST00000380898.2	5'UTR	GSG1L	ENST00000380898.2	5'UTR		NA	chr16:28014399-28015544	6		NA	NA	NA	16	27922061	rs11640841;rs185772395
cg14158665	0.0106633	0.753864	0.228351	0.349148	0.120798	cg14158665	cg14158665	2793900	CATAACAAATAACAACAACCTAAACAACAAAACCAAAAACAACCAAAACA	99636191	CATAACAAATAACGACGACCTAAACGACGAAACCGAAAACGACCAAAACG	I	C	Grn	GGGCCACGAGCAGCATCGGCGCGCGGGACGCCCGCAGAGCGGCCCCTTGCCCGGCCCCTG[CG]CCCTGGCCGCCCCCGGCCCCGCCGCCCAGGCCGCCGCTACCTGCCATGGGGTCGCGCCGC	37	16	1968276	CGCCCTGGCCGCCCCCGGCCCCGCCGCCCAGGCCGCCGCTACCTGCCATG	F	HS3ST6	NM_001009606	1stExon	chr16:1967799-1968970	Island			DMR	NA	16:1907560-1908958			HS3ST6;HS3ST6;HS3ST6	ENST00000293937.3;ENST00000454677.2;ENST00000443547.1	1stExon;1stExon;TSS200	HS3ST6;HS3ST6;HS3ST6	ENST00000293937.3;ENST00000454677.2;ENST00000443547.1	1stExon;1stExon;TSS200		NA	chr16:1965579-1971304	6		NA	NA	NA	16	1908277	rs551813899;rs565559472
cg15099537	0.0435384	0.821245	-0.202252	0.458179	0.660431	cg15099537	cg15099537	2738957	AAATTATCTCCTTTCCACAAATCTTAAATCCAAACAAATAAATCTTCCAC			II			CTTGGTTTTCAAGAAAAATCTACTATATATCTGCTCTTGGAATTACACGCTTGTGCCTAA[CG]TGGAAGACCCACCTGTTTGGATTCAAGACCTGTGGAAAGGAGACAATTCCCTCCCACCCC	37	16	15948632	CGTGGAAGACCCACCTGTTTGGATTCAAGACCTGTGGAAAGGAGACAATT	F	MYH11;MYH11;MYH11;MYH11	NM_022844;NM_002474;NM_001040114;NM_001040113	5'UTR;5'UTR;5'UTR;5'UTR	chr16:15950839-15951266	N_Shelf			CDMR	NA				MYH11;MYH11;MYH11	ENST00000452625.2;ENST00000396320.3;ENST00000576790.1	5'UTR;5'UTR;5'UTR	MYH11;MYH11;MYH11;MYH11	ENST00000571505.1;ENST00000452625.2;ENST00000396320.3;ENST00000576790.1	3'UTR;5'UTR;5'UTR;5'UTR		NA		NA		NA	NA	NA	16	15856133	rs9933417;rs59940497;rs573673515
cg16523141	0.00268383	0.70319	-0.272208	0.606253	0.878461	cg16523141	cg16523141	69726156	CACAAAACATTAACCAAAAAAATAATAACTAACTACCCATCTAAAACTAC			II			CACAGTCTAGTCACAAGGCATTGACCAAGAAAGTAATGACTAACTGCCCATCTGAGACTG[CG]CATGATTCACAAGAATGTTTCTTTGTTTTGTTTTTTGAGACAGTCTTGGTCTGTCTCCCA	37	16	25271956	CGCAGTCTCAGATGGGCAGTTAGTCATTACTTTCTTGGTCAATGCCTTGT	R				chr16:25268786-25269728	S_Shelf				NA										chr16:25271825-25272035	3		NA		NA	NA	TRUE	16	25179457	rs6497815
cg01684881	0.00450242	0.709369	0.262823	0.365016	0.102192	cg01684881	cg01684881	13679575	AACACAAACACTCAAACCACTAAAAACCAAACTTATTCATAAAAACTTCA	3711929	AACGCAAACGCTCGAACCACTAAAAACCGAACTTATTCATAAAAACTTCG	I	C	Grn	CGTGCTGGAACAGGCCATCCCGCCGTGCCGCTCTATCTGTGAGCGCGCGCGCCAGGGCTG[CG]AAGCCCTCATGAACAAGTTCGGTTTTCAGTGGCCCGAGCGCCTGCGCTGCGAGCACTTCC	37	17	42635419	AGCGCAGGCGCTCGGGCCACTGAAAACCGAACTTGTTCATGAGGGCTTCG	F	FZD2	NM_001466	1stExon	chr17:42634829-42636851	Island			DMR	NA	17:39990069-39992324			FZD2;FZD2	ENST00000541149.1;ENST00000315323.3	1stExon;1stExon	FZD2;FZD2	ENST00000541149.1;ENST00000315323.3	1stExon;1stExon	chr17:42635005-42635615	3		NA		NA	NA	TRUE	17	39990945
cg01979298	0.0323405	0.805699	0.207783	0.854625	0.646842	cg01979298	cg01979298	31732820	CAAATATAATAAACCTTATTACTAAACCTACCCAACCCTATTCCTCTACC			II			ATTAGGAGTTCCAGGTGTAATAGGCCTTGTTGCTGGGCCTACCCAGCCCTGTTCCTCTGC[CG]TCAAGTTCTCTCCAGCCATCAACCAGTCATCTTTACCTCTCTCAGGCCAAAGACAAAAGG	37	17	38589733	CGGCAGAGGAACAGGGCTGGGTAGGCCCAGCAACAAGGCCTATTACACCT	R									TRUE		17:38589627-38590256	Unclassified								NA	chr17:38589697-38590516	6	chr17:38588874-38590514	6	NA	TRUE	17	35843259	rs531346348;rs56394376
cg02617100	0.00603386	0.723311	-0.271813	0.22642	0.498233	cg02617100	cg02617100	49810180	AAAAATACTTCTAAAACRACCCCRTCTTAATAATAATTAACAACTATCCC			II			ACCAAGGGCACCAGGCATTCATTTCCCTTATAGGTTCTGTTTTCAGGTTACGTGCAATCA[CG]GGACAGCTGCTAATCACCACCAAGACGGGGCCGTCCCAGAAGCATTCTTAGAAAGACACG	37	17	70420028	CGGGACAGCTGCTAATCACCACCAAGACGGGGCCGTCCCAGAAGCATTCT	F	LINC00673	NR_036488	Body						NA		17:70419994-70420157	Unclassified_Cell_type_specific	AC007639.1	ENST00000457958.1	3'UTR	AC007639.1;AC007639.1	ENST00000453722.1;ENST00000457958.1	3'UTR;3'UTR	chr17:70419805-70420190	3		NA		NA	NA	NA	17	67931623	rs8068809;rs182397894;rs186673194
cg04589021	0.0281039	0.798298	-0.172338	0.672439	0.844778	cg04589021	cg04589021	31799915	CTTCCAAAACCCRTCCCAAAATTTACATATACCAATATATACRATAATAC			II			GCCCCCAAGGGCTTCCAAGGCCCGTCCCAAGGTTTACATGTGCCAGTGTGTGCGGTGATG[CG]GTGACAGGCCAGGGGGCTGCCTCACTGGGGCAGGGCTGCGAGGGGCTGTGGATGCCAGCG	37	17	21193432	TTCCAAGGCCCGTCCCAAGGTTTACATGTGCCAGTGTGTGCGGTGATGCG	R	MAP2K3;MAP2K3	NM_145109;NM_002756	Body;TSS1500						NA				MAP2K3;MAP2K3;MAP2K3	ENST00000395491.1;ENST00000496046.1;ENST00000361818.5	5'UTR;5'UTR;5'UTR	MAP2K3;MAP2K3;MAP2K3;MAP2K3;MAP2K3;MAP2K3;MAP2K3;MAP2K3	ENST00000483928.1;ENST00000475625.1;ENST00000463192.1;ENST00000479129.1;ENST00000395491.1;ENST00000496046.1;ENST00000361818.5;ENST00000526076.1	5'UTR;5'UTR;TSS1500;5'UTR;5'UTR;5'UTR;5'UTR;5'UTR	chr17:21193185-21193830	3		NA		NA	NA	TRUE	17	21134025	rs370792356;rs566572539;rs533929337;rs144820853;rs570431734;rs537722836;rs9903708
cg04850148	0.0380455	0.814453	-0.144754	0.495999	0.640753	cg04850148	cg04850148	4704908	TACCTAACCATAATCCATATAAAACAACTCTAATAAATAAAATCCTTCCC			II			GGGGCCCACAGCTAAATCCAGTGAGTGGAAGTTACAGGGAGTCTGCTTCCAGTGCTGCTC[CG]GGAAGGATCCCATCCACCAGAGCTGCCCCACATGGACCATGGTCAGGCAGAGGAAGATGC	37	17	34539744	CGGGAAGGATCCCATCCACCAGAGCTGCCCCACATGGACCATGGTCAGGC	F	CCL4L2;CCL4L1	NM_207007;NM_001001435	Body;Body						NA											NA	chr17:34538966-34540132	5		NA	NA	TRUE	17	31563857	rs557066618;rs573773349
cg05161773	0.0256754	0.792948	0.183365	0.494609	0.311245	cg05161773	cg05161773	75627479	AATAACAAAAAAAACTAACCAACATCACCTACCTAACAAACTCCTACCCC			II			GGCTCAGGAGAAGGGGTAGAACGGGAGGGCTTCCTGGAGGAAGGCTTCCTAACCAGAGAC[CG]GGGTAGGAGTTTGCCAGGCAGGTGATGCTGGCCAGCTTCTCTTGCCATTTTCCTTTTCTT	37	17	75378036	CGGGGTAGGAGTTTGCCAGGCAGGTGATGCTGGCCAGCTTCTCTTGCCAT	F	SEPT9;SEPT9;SEPT9;SEPT9;SEPT9	NM_001113494;NM_001113492;NM_001113493;NM_001113491;NM_006640	5'UTR;5'UTR;Body;Body;Body						TRUE				SEPT9;SEPT9;SEPT9	ENST00000427674.1;ENST00000397613.4;ENST00000449803.2	5'UTR;5'UTR;5'UTR	SEPT9;SEPT9;SEPT9	ENST00000427674.1;ENST00000397613.4;ENST00000449803.2	5'UTR;5'UTR;5'UTR		NA	chr17:75367342-75378041	6		NA	NA	TRUE	17	72889631	rs426439
cg09039782	0.0191704	0.778694	0.182411	0.387471	0.20506	cg09039782	cg09039782	51648231	AACAACCCAAACAAATAAATCACCACCAAACTAAAATAACACCCAAAACA	72721536	AACAACCCGAACAAATAAATCGCCGCCAAACTAAAATAACGCCCAAAACG	I	C	Grn	TGGGGCCGGCGGCGGCGGCTTTCTCCGGCTACTGCTGCCCATCCTGGGCGAGCTCAGGCG[CG]TCTTGGGCGCCACCTCAGCCTGGCGGCGACCCACCTGCCCGGGCTGCTACCGCGTTGCCG	37	17	43662154	AGCAGCCCGGGCAGGTGGGTCGCCGCCAGGCTGAGGTGGCGCCCAAGACG	F				chr17:43662141-43663807	Island	high-CpG:41017900-41018349			NA	17:41017475-41018763	17:43662080-43662783	Promoter_Associated							chr17:43661460-43662375	3		NA		NA	NA	TRUE	17	41017937	rs554881233;rs532010370
cg09550508	0.00552487	0.720374	0.179643	0.763691	0.584048	cg09550508	cg09550508	44809256	CCTTTCTTCTCTAAACCTCAATTTCCCAATCTATAAAATAAATCAAATCC			II			CAGGGCTAGGCCCTTTCTTCTCTGAACCTCAGTTTCCCAGTCTGTAAAGTGGGTCAGATC[CG]TTGGCACATAGATTCCTTCTGACTCTGACAGTTCCCCTGTGACCCACCTAAGGAAATTCC	37	17	26859556	CGGATCTGACCCACTTTACAGACTGGGAAACTGAGGTTCAGAGAAGAAAG	R	FOXN1	NM_003593	Body						TRUE											NA	chr17:26858289-26862445	6	chr17:26858502-26860910	5	NA	NA	17	23883683	rs76337427
cg10625758	0.00205332	0.688593	0.31607	0.434347	0.118277	cg10625758	cg10625758	69739268	ATCAACCAATCAAAACTCAAATACAAAAACTAACCCAAACACCTAACCCA	26682584	ATCAACCAATCAAAACTCGAATACGAAAACTAACCCAAACACCTAACCCG	I	A	Red	CTTCTTATTAGAGTCAGCCAATCAAAGCTCGAGTGCGGAGGCTGGCCCAAACACCTGACC[CG]AACGTCACGTGGTAATAGTTTACTCCCTCCTTCCAGTTCCTCCTGCGCAACAAACAAGAT	37	17	73851514	CGGGTCAGGTGTTTGGGCCAGCCTCCGCACTCGAGCTTTGATTGGCTGAC	R	WBP2	NM_012478	TSS200	chr17:73851260-73852222	Island				NA	17:71362868-71363960	17:73850948-73852656	Promoter_Associated	WBP2;WBP2;WBP2;WBP2	ENST00000344296.4;ENST00000431190.1;ENST00000433525.2;ENST00000254806.3	TSS200;TSS200;TSS200;TSS200	WBP2;WBP2;WBP2;WBP2	ENST00000344296.4;ENST00000431190.1;ENST00000433525.2;ENST00000254806.3	TSS200;TSS200;TSS200;TSS200	chr17:73851365-73852710	3		NA		NA	NA	TRUE	17	71363109	rs558882993;rs528077745;rs542090227
cg11331837	0.00764778	0.740583	-0.249024	0.397395	0.646419	cg11331837	cg11331837	89717274	TAACAATACACTTAAAAAAAACCATAAAAATAACTCATCAAAACTATCCC			II			AAATAACTCTTTGGCAATGCACTTAAAAAGAGCCATAAAAATGGCTCATCAAAGCTGTCC[CG]CTCAGTGAGAAGAATAGTATCAAGTGTCCTCTCAAGAAGGAGCTATTATGAACACAGAAA	37	17	35161825	CGGGACAGCTTTGATGAGCCATTTTTATGGCTCTTTTTAAGTGCATTGCC	R				chr17:35165323-35165983	N_Shelf				NA											NA		NA		NA	NA	TRUE	17	32235938	rs564091355;rs295848
cg11558795	0.0346655	0.809493	0.18206	0.568224	0.386164	cg11558795	cg11558795	82638468	TAAATCCTAAACTCATACACACAAACAAATTAATATTAAAACCCRACAAC			II			AAGATGGGCTTTGGGTCCTGAGCTCATGCACACAAGCAAATTGGTGTTAAAACCCGACAG[CG]TTTGCTTGTATTCCTTTCCCCAGTCACTCAGCAACCACTTAATGCAGACAGTGTGCCAGA	37	17	1232845	CGCTGTCGGGTTTTAACACCAATTTGCTTGTGTGCATGAGCTCAGGACCC	R									NA											NA		NA		NA	NA	NA	17	1179595	rs181410469;rs115115855;rs116684605;rs4790563
cg12434901	0.0132385	0.75988	0.164425	0.79244	0.628015	cg12434901	cg12434901	75735962	AAAAAAAATTTCCAAAAACTACTAAAATCTATCTTCAACTCCTAACTTAC			II			CATTCAGATGGAGTTTGGGTTGTTACTGCCAGCTGGAGCATACTGCAAGCAGAACAGAAG[CG]TAAGTCAGGAGCTGAAGACAGATCTCAGCAGCCCTTGGAAATCCTCCCCCACCCCCCAGG	37	17	61602292	GGGAGGATTTCCAAGGGCTGCTGAGATCTGTCTTCAGCTCCTGACTTACG	F	KCNH6;KCNH6	NM_030779;NM_173092	Body;Body						NA										chr17:61601825-61602355	3		NA		NA	NA	TRUE	17	58956024	rs4257270;rs192218733
cg12855313	0.0106073	0.753864	0.193864	0.90424	0.710377	cg12855313	cg12855313	34758873	AAATAAAATCTTCAAAACTACTACTTAACRATAAACTATATATAACTTAC			II			TTATTAAGCACTGCATGAAAAGGGCACAGAATTCCCTGGAGTAGAATGTGCCCAAGTTTA[CG]TAAGTCACATACAGCTCACCGCCAAGCAGCAGCCTTGAAGACCCCACTTCAAGTGTGACT	37	17	80524455	CGTAAGTCACATACAGCTCACCGCCAAGCAGCAGCCTTGAAGACCCCACT	F	FOXK2	NM_004514	Body						NA							FOXK2;FOXK2	ENST00000527313.2;ENST00000570585.1	5'UTR;5'UTR		NA	chr17:80524321-80524991	3		NA	NA	NA	17	78117744	rs72862330;rs11652476;rs77637751;rs191681304;rs577087567
cg13042103	0.0433326	0.820454	0.168918	0.718906	0.549988	cg13042103	cg13042103	92630532	CCCCACCTTCTAATCAAAATCACCTTTACAAATTTAATAATAAAAATCRC			II			CAGACAAGACAGACAACACACAAGTGAATCAATAATGCTACAACTTCAGATAACAATAAG[CG]CGATTTCCACCATTAAACCTGCAAAGGTGACCCTGACCAGAAGGTGGGGTAGGGGAGGTG	37	17	4019963	CGCGATTTCCACCATTAAACCTGCAAAGGTGACCCTGACCAGAAGGTGGG	F	ZZEF1	NM_015113	Body						NA				ZZEF1	ENST00000574474.1	3'UTR	ZZEF1	ENST00000574474.1	3'UTR	chr17:4019880-4020115	3		NA		NA	NA	NA	17	3966712	rs370527440;rs1377806;rs78634652;rs114380792
cg17042243	0.00571766	0.721374	0.243936	0.876461	0.632525	cg17042243	cg17042243	7795104	TCTTAAAAAAAATACCACCATACTATCTAAAAAAAACCCRAAAAAATTCC			II			ATGGCCAAACTTCTTGGGGAAAATGCCACCATGCTGTCTAGAAAAGGCCCGGAGAAGTTC[CG]CAGTGGAGAGACAGGTTTAACTGTGCTGGGCATGCCATCCATCCCTCACACTTCTCCACC	37	17	77136834	CTTGGGGAAAATGCCACCATGCTGTCTAGAAAAGGCCCGGAGAAGTTCCG	R	HRNBP3	NM_001082575	5'UTR	chr17:77133927-77134175	S_Shelf				NA				RBFOX3;RBFOX3	ENST00000415831.1;ENST00000453134.2	5'UTR;5'UTR	RBFOX3;RBFOX3	ENST00000415831.1;ENST00000453134.2	5'UTR;5'UTR		NA	chr17:77136574-77141959	6		NA	NA	TRUE	17	74648429	rs7214618;rs188933146;rs2707040
cg20243351	0.017173	0.774394	0.202994	0.342433	0.139439	cg20243351	cg20243351	95663360	CTTCAACCCACCAAAACATCTTAAACAAATCTTCAAACAAATTAAACACA	5781405	CTTCAACCCGCCAAAACGTCTTAAACGAATCTTCAAACGAATTAAACGCG	I	T	Red	AAGGGACCGGTTCTTCAGCCCGCCAGGGCGTCTTAAGCGAGTCTTCAGACGGATTGAGCG[CG]TCTCTCTGGGCGAATCTGTCCAGGATCCGTGTTTAGGGTGCCGAGCAGGGGCACGTGCTT	37	17	47271156	CGCGCTCAATCCGTCTGAAGACTCGCTTAAGACGCCCTGGCGGGCTGAAG	R				chr17:47269331-47270434	S_Shore				NA	17:44626132-44626199									chr17:47271000-47271690	3		NA		NA	NA	TRUE	17	44626155	rs529411750;rs548944292
cg24766650	0.0339679	0.807387	0.158631	0.34987	0.191239	cg24766650	cg24766650	94720945	AAAAAAATAACAAAAAACACAACCACCAACCCAACCACAAATCTCCAACA	45631567	AAAAAAATAACGAAAAACACAACCACCAACCCAACCGCAAATCTCCAACG	I	T	Red	AGCAAAACAAAGAGGGAGGTGGCGGGGGACACAGCCACCAGCCCAGCCGCAGGTCTCCAG[CG]TGGCCTGGGCGCCCTGGCCTCCCTGGCCGGGCAGCCTCGGAACGCGAGAGGAGGGGGTTT	37	17	46689426	CGCTGGAGACCTGCGGCTGGGCTGGTGGCTGTGTCCCCCGCCACCTCCCT	R	HOXB7	NM_004502	TSS1500	chr17:46690390-46691055	N_Shore				NA	17:44044387-44044717			HOXB7;RP11-357H14.19;HOXB7	ENST00000239165.7;ENST00000567101.1;ENST00000494244.2	TSS1500;3'UTR;5'UTR	HOXB7;RP11-357H14.19;HOXB7	ENST00000239165.7;ENST00000567101.1;ENST00000494244.2	TSS1500;3'UTR;5'UTR	chr17:46689025-46691195	3		NA		NA	NA	TRUE	17	44044425	rs150005019
cg00835812	0.0215992	0.786189	-0.202254	0.492205	0.694459	cg00835812	cg00835812	70716142	AATACRCACTTCAAACAACATCCAACCAAAATAATTATAAATATAAAACC			II			TTTCCTCAGACCTTGAAGAGTTGGCTGAAATTGCAATCATCCAGAAGACTATTTGAAATA[CG]GCTTTACATCCATAATCATTCTGGTTGGATGTTGTCTGAAGTGCGTATTGTGCCAAGAGA	37	18	48681350	CGGCTTTACATCCATAATCATTCTGGTTGGATGTTGTCTGAAGTGCGTAT	F									NA											NA	chr18:48679464-48681356	6	chr18:48679466-48681448	6	NA	NA	18	46935348	rs1539859;rs73960373;rs567157397;rs562635886
cg00848066	0.00685513	0.733031	-0.226594	0.487185	0.713779	cg00848066	cg00848066	28787194	ATAAATTAAACCATTTATTTACAATTTCATCAACACCAAACRTACACRAC			II			TGCGAGGGAGGGTGAATTAGGCCATTTGTTTACAGTTTCATCAGCACCAGGCGTGCACGG[CG]TTAGTCATGGTCCTTGCTCTCAAGGCACTGTACTTGTAGCAGCAGTATGGTGCAAATGTG	37	18	55852295	CGCCGTGCACGCCTGGTGCTGATGAAACTGTAAACAAATGGCCTAATTCA	R	NEDD4L;NEDD4L;NEDD4L;NEDD4L;NEDD4L;NEDD4L;NEDD4L;NEDD4L	NM_015277;NM_001243960;NM_001144967;NM_001144964;NM_001144965;NM_001144971;NM_001144968;NM_001144969	Body;Body;Body;5'UTR;5'UTR;5'UTR;Body;Body						NA				NEDD4L;NEDD4L;NEDD4L	ENST00000256832.7;ENST00000456986.1;ENST00000435432.1	5'UTR;5'UTR;5'UTR	NEDD4L;NEDD4L;NEDD4L	ENST00000256832.7;ENST00000456986.1;ENST00000435432.1	5'UTR;5'UTR;5'UTR	chr18:55852160-55852450	3		NA		NA	NA	NA	18	54003293	rs563900541;rs117055080;rs549421247;rs111343215;rs73450408
cg01176653	0.0146808	0.767391	0.164331	0.781539	0.617208	cg01176653	cg01176653	32777267	ACCTAATTACTAAAAACAATAAACRCCTATATCTTAAACTCAAAACTACC			II			CTAATTTGCACACCTGGTTGCTGGAAGCAGTGAACGCCTGTGTCTTAGGCTCAGGGCTGC[CG]TATTGATTCTATAGGGCCTAACAGAAGTCCCACTTTGCAGAGGAAAACAGTGATGTGTGT	37	18	11761979	CGGCAGCCCTGAGCCTAAGACACAGGCGTTCACTGCTTCCAGCAACCAGG	R	GNAL;GNAL;GNAL	NM_182978;NM_001142339;NM_001261443	Body;Body;Body						NA											NA	chr18:11761601-11762217	6	chr18:11761047-11762215	6	NA	NA	18	11751979	rs2113739;rs2113738
cg01597808	0.0045836	0.709601	0.222366	0.249161	0.0267947	cg01597808	cg01597808	93677195	AACTCTAAAAACCAAAAAAACAACCTCCTACAAACACCAACAAAAAAACA	58713964	AACTCTAAAAACCGAAAAAACGACCTCCTACAAACACCAACGAAAAAACG	I	C	Grn	AACCAGGACAGGGACTCTGGGGGCCGGAGGAGCGGCCTCCTGCAGGCACCAGCGGAGGGG[CG]CGGGGGTGGGGGAAGGGATCAGGGCTCCGCGCTCCGTCCGCCCCACGACCCCGGCCCGGC	37	18	67955968	GACTCTGGGGGCCGGAGGAGCGGCCTCCTGCAGGCACCAGCGGAGGGGCG	R	SOCS6	NM_004232	TSS200	chr18:67955692-67957062	Island				NA	18:66106673-66108186	18:67955850-67956658	Unclassified	SOCS6	ENST00000397942.2	TSS200	SOCS6	ENST00000397942.2	TSS200	chr18:67955720-67956075	3		NA		NA	NA	NA	18	66106948	rs559022265;rs112261355;rs139472767
cg06868414	0.0108002	0.754235	0.17769	0.533283	0.355593	cg06868414	cg06868414	64691831	CTTCCTTTTTCCTAATATCTAACCCCAAAAACAATCTCTTTTTAATAACC			II			TATGGTTCTTCTGTAGAGTTTTATGAGGTTTAAGGCTACATCTTGCAGATATGGGGGCTA[CG]GCCACTAAAAAGAGATTGTTCCTGGGGCCAGACACTAGGAAAAAGGAAGTCCTTAGCCCA	37	18	56746125	CGGCCACTAAAAAGAGATTGTTCCTGGGGCCAGACACTAGGAAAAAGGAA	F									NA											NA	chr18:56746020-56747348	5		NA	NA	NA	18	54897105	rs72958325;rs12958503;rs144616579
cg07127945	0.00486068	0.717634	0.204544	0.233237	0.028693	cg07127945	cg07127945	71720945	AACCACAACCTCCCAAAAAAACAAACAAATAAAAAAATCAAACTAAAACA	24716589	AACCGCGACCTCCCGAAAAAACGAACGAATAAAAAAATCGAACTAAAACG	I	A	Red	CGGGCGCCCCTCCCCGCGGCCGCAGCCTGTTTCCCGGGCCTCTCCTCCGCATTCTCACAT[CG]CTCCAGCTCGACCTCCCCACCCGCCCGCCTCCCCGGGAGGCCGCGGCCCGGCGCGGCACC	37	18	45688278	CGCTCCAGCTCGACCTCCCCACCCGCCCGCCTCCCCGGGAGGCCGCGGCC	F				chr18:45687797-45688512	Island		chr18:45688048-45688048		NA	18:43941809-43942477	18:45687546-45688744	Unclassified_Cell_type_specific	ZBTB7C;ZBTB7C	ENST00000542101.1;ENST00000540333.1	5'UTR;5'UTR	ZBTB7C;ZBTB7C	ENST00000542101.1;ENST00000540333.1	5'UTR;5'UTR	chr18:45687920-45688715	3		NA		NA	NA	TRUE	18	43942276	rs544507120
cg13691793	0.00571172	0.721374	0.179197	0.836036	0.656839	cg13691793	cg13691793	53673942	AAAAATTTATTTCATTAAAAAACCTAATTTAATTAAACACAATAACTCAC			II			TCTCGAACTGGCTGCAAGCAATCCTCCCCACTCAGCCTCCCAAAGTGCTGGGAATACAGG[CG]TGAGCCACTGTGCTCAACCAAATCAGGTTCTTTAATGAAATAAACTTCCTTGTAGAAGAA	37	18	21750891	GAAGTTTATTTCATTAAAGAACCTGATTTGGTTGAGCACAGTGGCTCACG	F	OSBPL1A;OSBPL1A;OSBPL1A	NM_018030;NM_001242508;NM_080597	Body;Body;Body						NA				RN5S452	ENST00000363004.1	TSS1500	RN5S452	ENST00000363004.1	TSS1500		NA		NA		NA	NA	NA	18	20004889	rs72196202;rs180675495
cg15535896	0.0155377	0.769451	-0.186852	0.701809	0.888662	cg15535896	cg15535896	7703137	ACCCCACAAAAATATCTACCAAAAACAAAACAACAATACAATATATACRC			II			ATAGTCTTTTTTAAGTGTGATGCATGCGCACACAGGCACGCATACACACACGCGCACACA[CG]CGCACACACTGCACTGCTGCCCTGTCCTTGGCAGACATTCCTGTGGGGTCATGTTCGAAA	37	18	21079381	CGCGCACACACTGCACTGCTGCCCTGTCCTTGGCAGACATTCCTGTGGGG	F				chr18:21083161-21084153	N_Shelf				NA		18:21078341-21079646	Unclassified							chr18:21079145-21079655	3		NA		NA	NA	TRUE	18	19333379	rs1816303;rs1818104;rs533152230
cg21692389	0.0107487	0.754104	0.222351	0.249917	0.0275651	cg21692389	cg21692389	6635993	TAATAAAACACAACCTAAACAAACATCTATTCCCCCAAACTAAAACTACA	3644850	TAATAAAACACAACCTAAACGAACGTCTATTCCCCCGAACTAAAACTACG	I	A	Red	ACAAGTGTCTGTCCGCAACGTGTCAGATTTCGAAACTGCCTTGCAATCCAGTCCGGAACT[CG]CAGCTTTAGCCCGGGGGAACAGACGTTCGTTTAGGCTGTGTCTCATCATTCCCCCCCGCC	37	18	3449485	CGCAGCTTTAGCCCGGGGGAACAGACGTTCGTTTAGGCTGTGTCTCATCA	F	TGIF1;TGIF1;TGIF1;TGIF1;TGIF1;TGIF1;TGIF1;TGIF1;TGIF1	NM_003244;NM_001278682;NM_001278682;NM_173209;NM_173208;NM_001278684;NM_174886;NM_001278686;NM_173207	TSS1500;5'UTR;1stExon;TSS200;TSS200;TSS200;5'UTR;5'UTR;Body	chr18:3448006-3452360	Island				NA	18:3439013-3441080			TGIF1;TGIF1;TGIF1;TGIF1;TGIF1;TGIF1	ENST00000343820.5;ENST00000407501.2;ENST00000551402.1;ENST00000551557.1;ENST00000405385.2;ENST00000401449.1	TSS1500;TSS1500;TSS1500;TSS200;TSS200;5'UTR	TGIF1;TGIF1;TGIF1;TGIF1;TGIF1;TGIF1;TGIF1;TGIF1;TGIF1;TGIF1;TGIF1;TGIF1	ENST00000343820.5;ENST00000407501.2;ENST00000549780.1;ENST00000546979.1;ENST00000551402.1;ENST00000551557.1;ENST00000405385.2;ENST00000549253.1;ENST00000549253.1;ENST00000552383.1;ENST00000401449.1;ENST00000550958.1	TSS1500;TSS1500;5'UTR;TSS1500;TSS1500;TSS200;TSS200;1stExon;5'UTR;5'UTR;5'UTR;5'UTR	chr18:3448765-3451835	3		NA		NA	NA	NA	18	3439485	rs139321974
cg00139033	0.00607257	0.723734	-0.16138	0.705813	0.867193	cg00139033	cg00139033	64747543	AAAAATCCTAAAATAAAATTCAAACACAATAAAATCCAAACACTCACACC			II			AGAGAAGCCTGTCGGAAGAAAGCCTACCTGGGAAGCAGAGCAGAAGGATGGTTCCTGACA[CG]GTGTGAGTGCCTGGATCTCACTGTGCCTGAATCCTATCCCAGGACTTCTCAGTGTCCTCA	37	19	19370917	CGGTGTGAGTGCCTGGATCTCACTGTGCCTGAATCCTATCCCAGGACTTC	F	HAPLN4	NM_023002	Body	chr19:19368708-19369681	S_Shore				NA											NA	chr19:19366551-19371073	6	chr19:19370383-19371025	6	NA	NA	19	19231917	rs4808934
cg04727458	0.0352335	0.810845	-0.15557	0.402671	0.558241	cg04727458	cg04727458	90719223	ACTCTAAACCACTTCATTTAATTTCTAAAACCCAATAATCCTTTCTACCC			II			CAAAGGCTCCCACTCTGGGCCACTTCATTTGGTTTCTGGAGCCCAGTGGTCCTTTCTGCC[CG]GACTCAGGATCTTTTGGGGAAATTTGGGACCTCGCAGGACATCTGCACAATCCATAGAAA	37	19	54269519	CGGGCAGAAAGGACCACTGGGCTCCAGAAACCAAATGAAGTGGCCCAGAG	R				chr19:54271740-54271959	N_Shelf			RDMR	NA											NA		NA		NA	NA	TRUE	19	58961331	rs149961991;rs537958569;rs10425751
cg04748098	0.0340588	0.8074	0.161381	0.78657	0.625189	cg04748098	cg04748098	57781921	AACTCATACCTATAATCCCATCACAATAAAAAACTAAATCAAATAAATCA	13700521	AACTCATACCTATAATCCCATCACAATAAAAAACTAAATCGAATAAATCG	I	C	Grn	TTTTTAGTAGAGACAGGGTTTCACCATGTTTGTCAGGCTGGTCTCAAACTCCTGACCTCG[CG]ATCCACCCGACTCAGCCTCCCACTGTGATGGGATTACAGGCATGAGCTACCACGTCGAGA	37	19	53018151	AGCTCATGCCTGTAATCCCATCACAGTGGGAGGCTGAGTCGGGTGGATCG	F	ZNF578	NM_001099694	3'UTR						NA											NA		NA		NA	NA	TRUE	19	57709963	rs539101854;rs12462347;rs10414863;rs191900554;rs554795097
cg05696779	0.023765	0.788674	-0.216328	0.255763	0.472091	cg05696779	cg05696779	72604537	AATCTTCCAAACACATAATAAACCTTTAATCAATAATATCTCTCATTACC			II			ACCTGATTCTCCAAACCCCAGATGGCCAGGTCACAATAATGAACGTGATGGCAGCACCAA[CG]GTAATGAGAGATATCATTGATCAAAGGCTTACTATGTGCCTGGAAGATTGCAGCCCCATG	37	19	15621179	CGGTAATGAGAGATATCATTGATCAAAGGCTTACTATGTGCCTGGAAGAT	F	CYP4F22	NM_173483	5'UTR	chr19:15619223-15619613	S_Shore				NA											NA		NA		NA	NA	NA	19	15482179	rs2060261;rs529343526
cg14019701	0.00492118	0.717634	-0.180841	0.750738	0.93158	cg14019701	cg14019701	29755136	ACAATCACAAACACATAACTAACTCAAAAATCCTTTAATATAAATTTAAC			II			TATAATAAAACACAATCACAGACACATAACTAGCTCAAGAATCCTTTAATGTGGATTTGG[CG]CAGTGCTCGCTTCAGTGGAGTGAGTCCTTACAACTGTCTTCTCATTCTGTTTGAAGATAA	37	19	52937101	CGCCAAATCCACATTAAAGGATTCTTGAGCTAGTTATGTGTCTGTGATTG	R	ZNF534;ZNF534;ZNF534;ZNF534	NM_001143939;NM_001143938;NM_001291369;NM_001291368	Body;Body;Body;Body						NA				ZNF534	ENST00000391790.2	TSS200	ZNF534	ENST00000391790.2	TSS200		NA		NA		NA	NA	NA	19	57628913	rs115498600;rs2560996
cg15554966	0.00306579	0.704326	0.181681	0.809661	0.62798	cg15554966	cg15554966	3798471	TTCAAACAAAAAATACTCCCTTTTAAAAAATAACTACATAAAATCTTCTC			II			ATTTTTGTGTCCATTTTAACCTGGTAAGGAAAATTCCAACAAAAACCCAGAGTTTTGGAG[CG]AGAAGATCTCATGCAGTCATTCTCCAAAAGGGAGCACTTTCTGTTTGAAAGAAAACAAAG	37	19	54183186	TCAAACAGAAAGTGCTCCCTTTTGGAGAATGACTGCATGAGATCTTCTCG	F	MIR519E	NR_030185	TSS200						NA				MIR519E	ENST00000385075.1	TSS200	MIR519E	ENST00000385075.1	TSS200		NA		NA		NA	NA	TRUE	19	58874998	rs113885738;rs555150162;rs201002125
cg26548410	0.0391728	0.815524	0.158133	0.882327	0.724194	cg26548410	cg26548410	8664128	TTAAATCTCRAAAACATCTAAAAAACAATAAAAACRACTCTCACCTCCCC			II			CAGTCCCAAAGCAGGTGAGGAGGCAGCCGTGCAGAGGCCCTGGGGCAGCGGCGAGGACAG[CG]GGGAGGTGAGAGCCGTCCTCACTGCCTCCCAGATGCCTCCGAGATTTAAACCACAATGGA	37	19	475587	CGGGGAGGTGAGAGCCGTCCTCACTGCCTCCCAGATGCCTCCGAGATTTA	F	ODF3L2	NM_182577	TSS1500						NA				ODF3L2	ENST00000315489.2	TSS1500	ODF3L2	ENST00000315489.2	TSS1500		NA	chr19:474050-475716	6		NA	NA	TRUE	19	426587	rs55696928;rs530211721;rs541828006;rs560548413
cg05187542	0.0115025	0.756215	0.162986	0.86859	0.705603	cg05187542	cg05187542	43807277	AAAATTTCTACATATCCTTTAACCAATACTCTCCAATATTAACACCTAAC			II			AAATAGTTCAAAGAGTTTCTGCATATCCTTTAACCAGTGCTCTCCAATGTTAACACCTGA[CG]TAGCTATGGTACAATTACCCAAACTATTAACTAAGCCACAGATTGATTCCCACTTCCCGA	37	20	373784	CGTCAGGTGTTAACATTGGAGAGCACTGGTTAAAGGATATGCAGAAACTC	R	TRIB3;TRIB3;TRIB3;TRIB3;TRIB3;TRIB3	NM_001301201;NM_001301196;NM_001301188;NM_001301193;NM_021158;NM_001301190	Body;Body;Body;Body;Body;Body	chr20:376916-377165	N_Shelf				NA											NA		NA	chr20:367369-374550	6	NA	NA	20	321784	rs562375401
cg06894149	0.00393186	0.706907	0.14874	0.903931	0.755191	cg06894149	cg06894149	47697123	ATCAACCCAAAACAAATTTTTCTCCCAAATCCAACATTTTACCTTTTTTC			II			TTATATAATCAGAAGGCCTGGGGTTTAACACTTCGCAGAAGCAATCATCACAGATGAAAG[CG]AAAAAAGGTAAAATGCTGGATTTGGGAGAAAAATCTGCTCTGGGCTGACAAACCAAACAA	37	20	40155253	TCAGCCCAGAGCAGATTTTTCTCCCAAATCCAGCATTTTACCTTTTTTCG	F	CHD6	NM_032221	Body						NA							CHD6;CHD6	ENST00000470470.1;ENST00000482596.1	3'UTR;3'UTR		NA	chr20:40154964-40155365	3	chr20:40154979-40155370	4	NA	NA	20	39588667	rs541436219;rs11481321;rs555311859;rs575323725
cg07091478	0.0476752	0.825064	0.169817	0.565643	0.395827	cg07091478	cg07091478	93720552	CATTAAACTAAAACTCACAAAACTCTTCCTATACCCAACCRTACAAAAAC			II			TGAGGGCCCCGCATTGGACTGGAGCTCACAGAGCTCTTCCTGTACCCAGCCGTACAGGGA[CG]GGCCGGGGTTGGGGCTGCCAGCCGGGCAGGTGGGCCCACACCTCAGCCTGGCTGCGTGGA	37	20	62379339	ATTGGACTGGAGCTCACAGAGCTCTTCCTGTACCCAGCCGTACAGGGACG	R	ZBTB46	NM_025224	Body	chr20:62378179-62378612	S_Shore				NA		20:62378847-62379358	Unclassified_Cell_type_specific							chr20:62378885-62379835	3		NA		NA	NA	TRUE	20	61849783	rs73622887;rs565668441
cg08408305	0.0319851	0.805699	-0.225633	0.522725	0.748358	cg08408305	cg08408305	54794262	TATTTAACTCAATTAACTCATAACCTTACRAATCACTAAACAATTCTAAC			II			CCTGCTAACTGCAGATACTCGAGAGCGGCCACCCTAGATCATCTGACCCAGGCTGGCCCA[CG]CTAGAATTGCCCAGTGACCCGCAAGGTCATGAGCTAATTGAGCTAAATAAAATCATTGTG	37	20	379541	CGCTAGAATTGCCCAGTGACCCGCAAGGTCATGAGCTAATTGAGCTAAAT	F				chr20:376916-377165	S_Shelf				NA											NA		NA	chr20:374760-380573	6	NA	NA	20	327541	rs66686830;rs568578251
cg11227702	0.00324553	0.704326	-0.180134	0.541117	0.721251	cg11227702	cg11227702	16606860	ACCTAAAATAACCAATACCCTAATACCCCTAAAAACTATAAATAAATAAC			II			TCTGCCCCCTCCCCAGCATTCACTTGCTTGTTCGAAGGTGTGCCTGGTCTTTCCCCCCAA[CG]TCACTCACCCACAGCCTCCAGGGGCATCAGGGCACTGGTCATCCCAGGCTTGGCTTTGCT	37	20	60499824	CGTCACTCACCCACAGCCTCCAGGGGCATCAGGGCACTGGTCATCCCAGG	F	CDH4;CDH4;CDH4	NM_001794;NM_001252338;NM_001252339	Body;Body;Body	chr20:60501966-60502173	N_Shelf				NA										chr20:60499505-60500415	3		NA		NA	NA	NA	20	59933219	rs2236070
cg13301327	0.00459929	0.709601	0.258736	0.565053	0.306317	cg13301327	cg13301327	93725164	TCCRACTACRACTATACAAAATTACCCCTATAAAAACACTACAATCATTC			II			ATTCAGCGACATCCGGCTGCGACTGTACAGAATTGCCCCTGTGAAAACACTGCAGTCATT[CG]TGCCGGACTGGAGGCCTCCCCTAAGCTCAGGGAAGAGCAGAGGTCTCTGGCCTCCCTGCA	37	20	62387416	CCGGCTGCGACTGTACAGAATTGCCCCTGTGAAAACACTGCAGTCATTCG	R	ZBTB46	NM_025224	Body	chr20:62382957-62384327	S_Shelf				NA	20:61857720-61857866										NA	chr20:62387189-62387529	4		NA	NA	TRUE	20	61857860	rs181549619;rs560614668;rs11696871
cg16604528	0.036522	0.812339	0.166031	0.802048	0.636018	cg16604528	cg16604528	6640591	ATAACCCTAATAAATAAATACCTAAATCTCCCCTAAACTATACCRTAAAC			II			GTTCTGTCTGGGTGACCCTGGTGAGTGGATGCCTGGATCTCCCCTGGACTGTGCCGTGGG[CG]TGGGGGCTGTGTGCAGCCTGGCTGAGCCTGCAAATGCATTCGAAGTGGCCTCGAAGGACT	37	20	57044710	CGCCCACGGCACAGTCCAGGGGAGATCCAGGCATCCACTCACCAGGGTCA	R	APCDD1L	NM_153360	Body	chr20:57042166-57042765	S_Shore				NA										chr20:57044245-57045455	3		NA		NA	NA	TRUE	20	56478116	rs115991009;rs539670912;rs192268140;rs723507
cg19881050	0.0459521	0.823137	0.159992	0.240027	0.0800348	cg19881050	cg19881050	50626277	AACAACTACAACACAAACACAACCCTCTTATAAATAAACTACAAATCCCA	61625149	AACGACTACAACGCAAACGCAACCCTCTTATAAATAAACTACAAATCCCG	I	A	Red	CCAACCTAGCGCGCTTCGTGTGGCGCGAGTTACCAGGCGACGCCGCGTCGCCAGGCATGC[CG]GGACTTGTAGTCCATTTATAAGAGGGTTGCGCTTGCGCTGTAGCCGCCCAGCGACCTGTG	37	20	32700182	CGGGACTTGTAGTCCATTTATAAGAGGGTTGCGCTTGCGCTGTAGCCGCC	F	EIF2S2	NM_003908	TSS200	chr20:32699257-32700281	Island				NA	20:32162919-32164384	20:32699967-32700410	Promoter_Associated	EIF2S2	ENST00000374980.2	TSS200	EIF2S2	ENST00000374980.2	TSS200	chr20:32700005-32700255	3		NA		NA	NA	TRUE	20	32163843	rs367593700
cg26983017	0.0135966	0.760893	0.171578	0.684672	0.513094	cg26983017	cg26983017	75660835	TATAAACCAAAAATACTACTTTCTAAACATCTAAAAATTCATCTTCAACC			II			CAAGCCCAGTTTGTAAACCAAAAGTGCTGCTTTCTGGGCATCTGAGGGTTCATCTTCAAC[CG]CTTTTGTCCAAACCCTTGTAAGTAAAAATGTCTGCAAGATATAATCCCTGTGTTTTCATC	37	20	30680224	CGGTTGAAGATGAACCCTCAGATGCCCAGAAAGCAGCACTTTTGGTTTAC	R	HCK;HCK;HCK;HCK;HCK;HCK	NM_001172130;NM_002110;NM_001172132;NM_001172131;NM_001172129;NM_001172133	Body;Body;Body;Body;Body;Body						NA		20:30678949-30680311	Unclassified				HCK;HCK	ENST00000262651.3;ENST00000486475.1	3'UTR;3'UTR		NA		NA	chr20:30679468-30680461	6	NA	NA	20	30143885	rs552281266;rs137937160;rs528256831;rs926687
cg08554146	0.0246276	0.789619	-0.203674	0.542428	0.746102	cg08554146	cg08554146	43706150	AAACAATAAATAATAAAACCACAATTAAAATCCAAACTTATTTAACTCAC			II			AACAGTTACACAGACAGTAAATGGTGAGGCCACAGTTGAAGTCCAGGCTTATTTGACTCA[CG]GAGTTTCCACCATATGCTGCTTCTCTTTACTGCCATGGTTATTTATAGATCTACTGCAAA	37	21	15944729	GACAGTAAATGGTGAGGCCACAGTTGAAGTCCAGGCTTATTTGACTCACG	R	SAMSN1	NM_001256370	Body						NA										chr21:15944600-15944875	3		NA		NA	NA	NA	21	14866600	rs2822775
cg11640767	0.0480099	0.825504	-0.161593	0.295122	0.456715	cg11640767	cg11640767	33605203	AAATTAAATTTCAAATCAAAACCTAAACTCRAACCAACCAATAACTAAAC			II			CAAAGCAATCATTCCCTATTACGGAGAAGAGAACACCATTTTGACTTGCATGAGGCCACA[CG]CCTAGTCACTGGCTGGCTCGAGCCCAGGTTCTGACTTGAAATCCAATTCCCACAAAATGC	37	21	39130114	CGCCTAGTCACTGGCTGGCTCGAGCCCAGGTTCTGACTTGAAATCCAATT	F	KCNJ6	NM_002240	Body						NA							TMPRSS3	ENST00000553129.1	3'UTR	chr21:39129845-39130175	3		NA		NA	NA	NA	21	38051984	rs2850125;rs567469310;rs78778964
cg12921188	0.01777	0.776626	0.152965	0.856324	0.703359	cg12921188	cg12921188	7797849	CATAATAAATAAAATCCTACTTATCTTTTATCTTCCCACACCTACCAATC			II			AGGATTCGTGACATAATGGATGGAGTCCTGCTTGTCTTTTGTCTTCCCACACCTACCAAT[CG]CCCTTAGAAGTCATTGCTTTGATCCAGCAGCCCCTTGGAGTGTCCTTTTGATGGTTATTT	37	21	34617991	ATAATGGATGGAGTCCTGCTTGTCTTTTGTCTTCCCACACCTACCAATCG	R	IFNAR2;IFNAR2;IFNAR2;IFNAR2;IFNAR2;IFNAR2	NM_207584;NM_000874;NM_001289128;NM_001289126;NM_001289125;NM_207585	Body;Body;Body;Body;Body;Body						NA				AP000295.9;IFNAR2	ENST00000433395.2;ENST00000420068.1	TSS1500;5'UTR	AP000295.9;AP000295.9;AP000295.9;IFNAR2	ENST00000433395.2;ENST00000435704.1;ENST00000451624.1;ENST00000420068.1	TSS1500;TSS1500;TSS1500;5'UTR	chr21:34617665-34618030	3		NA		NA	NA	NA	21	33539861	rs2252650;rs529354473;rs17860189;rs78847559
cg22871721	0.0201128	0.781107	-0.156359	0.678123	0.834482	cg22871721	cg22871721	33669219	AAAAAACACACAAATATCAAACCAAAAAAACTACCAAACTAAATACCRAC			II			TTGTAATACCCATAGTAGCCTCTGAAACGCTCCAGCAGTGCCGGTCGGGGTAAGATCCCG[CG]TCGGTACCCAGCTTGGCAGCTCCTCTGGTTTGACATCTGTGTGTTTTCTCCCATTCCCTG	37	21	37761363	GAAAACACACAGATGTCAAACCAGAGGAGCTGCCAAGCTGGGTACCGACG	F	CHAF1B	NM_005441	Body	chr21:37757496-37758113	S_Shelf				NA		21:37761061-37762347	Gene_Associated_Cell_type_specific	CHAF1B	ENST00000480486.1	5'UTR	CHAF1B	ENST00000480486.1	5'UTR	chr21:37761125-37761455	3		NA		NA	NA	TRUE	21	36683233	rs2269187
cg00944631	0.0178116	0.776626	0.193643	0.673359	0.479716	cg00944631	cg00944631	43667903	ACTCATTCTCATATATCTTAAACACCAATAATATACTAAATCACATACAC			II			CCCATCAACTCTGATCTTGGGGAGAGCAGAAGCCATGTTTTCCCTTGTCCCTATTGCATC[CG]TGCATGTGACTTAGCACATCACTGGTGCCCAAGACATATGAGAATGAGTTGCAGGGAGGC	37	22	20464947	CTCATTCTCATATGTCTTGGGCACCAGTGATGTGCTAAGTCACATGCACG	F				chr22:20459267-20461473	S_Shelf				NA											NA		NA		NA	NA	TRUE	22	18844947	rs2629307
cg02731828	0.0101865	0.752295	0.143039	0.538167	0.395128	cg02731828	cg02731828	22689979	ATATATAAAAATAATTACTTCCTCCTTCAAACCTTACTCAAAACTCCAAC			II			CTGCCTATGCCATGTGTGAAAGTGATTGCTTCCTCCTTCAGGCCTTGCTCAGGGCTCCAG[CG]TGGGCGGCCTTCTGTTCCCGTCCAGCTGAGCTCTCACACAGCCTGCCTGGCTCTGCCCCA	37	22	49338940	CGCTGGAGCCCTGAGCAAGGCCTGAAGGAGGAAGCAATCACTTTCACACA	R									NA										chr22:49338905-49339195	3		NA		NA	NA	NA	22	47724944	rs5769586
cg09915671	0.0291536	0.799144	-0.14871	0.289339	0.438049	cg09915671	cg09915671	1766495	ATTTCTTAAAACTCCCTATAATAACTTCTATACAAATTAACCTACACAAC			II			CTCATGAAGTCATTGCTGTTTTTAGGGGCGCCCTCACCCTAAATGCATCCTCATCTCCCA[CG]CTGTGCAGGCCAATCTGCACAGAAGTCATTACAGGGAGTTTCAAGAAATTGCACCTTAGT	37	22	23117536	CGCTGTGCAGGCCAATCTGCACAGAAGTCATTACAGGGAGTTTCAAGAAA	F									NA										chr22:23117225-23117595	3		NA		NA	NA	NA	22	21447536	rs5759467
cg10183235	0.00282559	0.704326	0.154292	0.922532	0.76824	cg10183235	cg10183235	1644230	AATATCTATATCCTTCTATATCAAACTTTATACCAACAAAACTATACCCC			II			CACCGTGCAGGGGTGTCTGTGTCCTTCTGTGTCAGGCTTTGTGCCAGCAGGGCTGTGCCC[CG]CAAACTCTTCCAAGGTCCTCCATGCAGTCTGTGTTCCCTCATCTGGCCACATTGTCTGGA	37	22	22443161	CGGGGCACAGCCCTGCTGGCACAAAGCCTGACACAGAAGGACACAGACAC	R									NA											NA		NA	chr22:22442549-22443217	6	NA	NA	22	20773161	rs8140346
cg10690713	0.0453198	0.822814	-0.164404	0.428025	0.59243	cg10690713	cg10690713	83755988	CTATCRATAACCCAAAAATCAAACTTAATATTTTTCTTTCTTCCACATCC			II			ATGGCTGGGTTTTGGATATATTTTAAGTAGAGCCATCAGGATTTGTGAAAGGATCAGATG[CG]GATGTGGAAGAAAGAAAAATATCAAGCCTGACTCCTGGGCCATCGACAGTGGGAGGTGCC	37	22	23870527	CGGATGTGGAAGAAAGAAAAATATCAAGCCTGACTCCTGGGCCATCGACA	F									NA											NA	chr22:23870381-23871049	6		NA	NA	NA	22	22200527	rs2211894
cg10888337	0.00967283	0.751147	0.189884	0.215727	0.0258423	cg10888337	cg10888337	77747434	CACATCTTAAAACAAAAATTCACAACCACAACCAAATACTACAAAACCCA	40688244	CGCATCTTAAAACAAAAATTCGCAACCGCAACCAAATACTACGAAACCCG	I	C	Grn	GGGCCTGGAGCGCTCTCTGTGCCCGGACCTTGTAATTATGTCCCACAGCCCGGGAAACCG[CG]GGCCTCGCAGCATCTGGCTGCGGTTGCGAACTTTTGTTTCAAGATGCGCGACTATTTATA	37	22	46366859	CGGGCCTCGCAGCATCTGGCTGCGGTTGCGAACTTTTGTTTCAAGATGCG	F	WNT7B	NM_058238	Body	chr22:46366726-46368726	Island			DMR	NA	22:44745408-44745552						WNT7B	ENST00000428540.1	5'UTR	chr22:46366465-46367915	3		NA		NA	NA	TRUE	22	44745523	rs555768052
cg11019791	0.0315673	0.805254	0.196575	0.567176	0.370601	cg11019791	cg11019791	88794167	ACACTAAAAAACTAACTAACATCRCACTATATCCCAAAACCCAACCTACC			II			AGCTCGTAGTAGCACTGGGGGACTGGCTGACATCGCACTGTGTCCCAGAACCCAGCCTGC[CG]TCGCCGCCTCGGGTTCCTGGATGCACACAGACAGGGCTGGGGGACTCAGGAGGTGGGGAT	37	22	48896579	CGGCAGGCTGGGTTCTGGGACACAGTGCGATGTCAGCCAGTCCCCCAGTG	R	FAM19A5	NM_001082967	Body	chr22:48896375-48896591	Island				TRUE										chr22:48896340-48896675	3		NA		NA	NA	TRUE	22	47275243	rs377717472;rs565594442;rs10460766
cg14894848	0.0247309	0.789619	0.14781	0.412836	0.265026	cg14894848	cg14894848	83611240	CACAAAAAAAACAACCAAACCAAATAAAATTCACACACTTAAACCTTCCA	18744186	CACGAAAAAAACGACCGAACCAAATAAAATTCGCGCACTTAAACCTTCCG	I	C	Grn	CGTCTGCCGCCCCCGCCCCCTCCCCAGCCTTCCAGGCCCTGGCTGCGGTGGATGGGGGCG[CG]GAAGGCCCAAGTGCGCGAACTTCACCTGGCCCGGCCGTCCTCCCCGTGGGGGGCCCAGGC	37	22	48884945	CACGGGGAGGACGGCCGGGCCAGGTGAAGTTCGCGCACTTGGGCCTTCCG	F	FAM19A5	NM_001082967	TSS1500	chr22:48884884-48887043	Island			DMR	NA	22:47263607-47265182			FAM19A5	ENST00000402357.1	TSS1500	FAM19A5;FAM19A5	ENST00000402357.1;ENST00000336769.5	TSS1500;TSS1500	chr22:48883865-48886575	3		NA		NA	NA	TRUE	22	47263609
cg16715186	0.01654	0.772987	0.215976	0.744317	0.52834	cg16715186	cg16715186	24675274	CACATTACAAATAAAATTCAAAAATTCCACCTAAAAACAACAACRCRACC			II			CGGGATCAGTACACATTACAAATGAGATTCAGAAATTCCACCTAAAAACAACAGCGCGGC[CG]TCCCTGCCCAACGATGAGTGATTGCCCTGTCCTGGCTTTCACGGCAAATCCCAGGGATGA	37	22	45981385	CGGCCGCGCTGTTGTTTTTAGGTGGAATTTCTGAATCTCATTTGTAATGT	R	FBLN1	NM_006486	Body						NA										chr22:45981180-45981735	3		NA		NA	NA	NA	22	44360049	rs3788660;rs141579499
cg17291798	0.0456453	0.823079	0.219554	0.832818	0.613263	cg17291798	cg17291798	53672565	TTAAATAATCTTTAACRAAACTCTACAAAAATACCTAAACTCCTACCTAC			II			TGCATGTCAACAACCTCAGGGGCTGAGGCCACCCCCTCGTCGAATTTGCGGGGGACATAG[CG]CAGGTAGGAGTCCAGGCACTTCTGTAGAGTCTCGTCAAAGATCACCTAAACCAGGAGACA	37	22	30221200	CGCAGGTAGGAGTCCAGGCACTTCTGTAGAGTCTCGTCAAAGATCACCTA	F	ASCC2;ASCC2	NM_001242906;NM_032204	Body;Body						NA	22:28551021-28551201						ASCC2;ASCC2;ASCC2;ASCC2;ASCC2;ASCC2;ASCC2;ASCC2;ASCC2	ENST00000463203.1;ENST00000463203.1;ENST00000458594.1;ENST00000495967.1;ENST00000465667.2;ENST00000495681.1;ENST00000462454.1;ENST00000453160.1;ENST00000460313.1	3'UTR;1stExon;3'UTR;3'UTR;3'UTR;3'UTR;3'UTR;3'UTR;3'UTR		NA		NA		NA	NA	NA	22	28551200	rs148445502;rs1894473
cg23595222	0.00548612	0.720374	0.258193	0.437909	0.179716	cg23595222	cg23595222	47766847	AACACAAACAACACAAACACTTAAATCCCAACAACCATATACAAAAACCA	35686135	AACGCAAACAACACGAACGCTTAAATCCCAACAACCATATACAAAAACCG	I	A	Red	GGCGCCTCCTTATCTGGGAGTGTGAACTAAATAAATAAATAAGGGCTTTTGTTTGTTTGC[CG]GCTCCTGCACATGGCTGCTGGGACTCAAGCGCTCGTGTTGTCTGCGCCTCTGTGGGACTC	37	22	46449430	CGGCTCCTGCACATGGCTGCTGGGACTCAAGCGCTCGTGTTGTCTGCGCC	F	C22orf26;LOC150381	NM_018280;NR_027034	Body;TSS1500	chr22:46449632-46450115	N_Shore				NA	22:44828094-44829040			RP6-109B7.3;RP4-695O20__B.10	ENST00000451166.1;ENST00000381051.2	TSS1500;TSS1500	RP6-109B7.3;RP6-109B7.3;RP6-109B7.3;RP4-695O20__B.10	ENST00000451166.1;ENST00000445441.1;ENST00000416202.1;ENST00000381051.2	TSS1500;TSS1500;TSS200;TSS1500	chr22:46448640-46450915	3		NA		NA	NA	TRUE	22	44828094	rs563433720
cg25059408	0.0160136	0.769977	0.156811	0.690977	0.534166	cg25059408	cg25059408	70765218	CCACCCRAACAATCCTCAAAATATTCTCAATCCTACCTCATATAAATACC			II			CCCCAGGCTACAGAGTAAAAGTCTGATGGTAGGATGTGAGGTGAGGGACCTTCCTTGACC[CG]GCACCCACATGAGGCAGGACTGAGAACACCCTGAGGACTGCCCGGGTGGCTGGGGTGCTG	37	22	20283373	CGGCACCCACATGAGGCAGGACTGAGAACACCCTGAGGACTGCCCGGGTG	F				chr22:20286318-20287630	N_Shelf				NA											NA		NA		NA	NA	TRUE	22	18663373	rs189666120;rs141153949;rs116371840;rs11913556
cg26798772	0.00551766	0.720374	-0.146785	0.673561	0.820347	cg26798772	cg26798772	29801586	CTCTACTACTACCATACCAAACACTACCAAAAAAACAAATACCCRATACC			II			AGCTCATTGCCCTCTGCTGCTACCATGCCAAGCACTGCCAGGAGAACAAATGCCCGGTGC[CG]TTCTGCCTAAACATCAAGCAGAAGCTCCGGCAGCAACAGCTGCAGCACCGACTACAGCAG	37	22	41573126	CGGCACCGGGCATTTGTTCTCCTGGCAGTGCTTGGCATGGTAGCAGCAGA	R	EP300	NM_001429	Body			low-CpG:39902869-39903134			NA				RP1-85F18.6;RP1-85F18.5	ENST00000415054.1;ENST00000420537.1	3'UTR;3'UTR	RP1-85F18.6;RP1-85F18.5	ENST00000415054.1;ENST00000420537.1	3'UTR;3'UTR	chr22:41573005-41573375	3		NA		NA	NA	TRUE	22	39903072	rs143551315;rs537834282
cg27466466	0.0149143	0.767614	-0.154575	0.383375	0.53795	cg27466466	cg27466466	36719205	AACRAACTATCTTAAAATACAATAAAATCTACTATACCTCACTTCACCTC			II			GTAGCTCAACCAACGAGCTATCTTGGAATGCAGTGAAGTCTGCTGTACCTCACTTCACCT[CG]TTTCTTCCTCTGCTGTGGCCTCTAGTGGCCTCTGTTCTGTTACTTTTCGGTCCCTGTATT	37	22	24261966	CGAGGTGAAGTGAGGTACAGCAGACTTCACTGCATTCCAAGATAGCTCGT	R									NA										chr22:24261800-24262035	3		NA		NA	NA	NA	22	22591966	rs557945566;rs112150141
[truncated: 3 more columns]
