# Supplementary material for: Genome-wide analysis of DNA methylation identifies S100A13 as an epigenetic biomarker in individuals with chronic (≥ 30 years) type 2 diabetes without diabetic retinopathy
Source: Clin Epigenetics. 2020 Jun 3;12:77. doi: 10.1186/s13148-020-00871-z (PMC7268721; doi:10.1186/s13148-020-00871-z)
Supplement: Supplementary file 2 — Additional file 2:. Supplement 2. [file 13148_2020_871_MOESM2_ESM.xlsx]

## Sheet: Sheet1
GO_ID	Description	TYPE	GeneRatio	BgRatio	pvalue	qvalue	Count	genes	enrich_factor
GO:0046332	SMAD binding	molecular_function	4/158	71/18668	9.382e-04	2.646e-02	4	EP300 SKI MAGI2 TGIF1	6.66
GO:0001892	embryonic placenta development	biological_process	5/158	91/18668	3.597e-04	4.396e-02	5	PLCD1 CYR61 MDFI WNT7B ESRRB	6.49
GO:0051101	regulation of DNA binding	biological_process	4/158	80/18668	1.565e-03	2.961e-02	4	EP300 SKI ZNF462 MDFI	5.91
GO:0048144	fibroblast proliferation	biological_process	4/158	85/18668	2.026e-03	3.516e-02	4	SKI FBLN1 TGIF1 WNT7B	5.56
GO:0000187	activation of MAPK activity	biological_process	6/158	140/18668	5.369e-04	2.763e-02	6	MAP2K3 PLCE1 MDFI ADRA2C GRM1 ITGA1	5.06
GO:0006939	smooth muscle contraction	biological_process	4/158	94/18668	3.099e-03	3.523e-02	4	ADRA2C PLCE1 MYH11 ADRA1B	5.03
GO:0038096	Fc-gamma receptor signaling pathway involved in phagocytosis	biological_process	4/158	95/18668	3.240e-03	3.669e-02	4	ABI1 HCK PRKCE CYFIP1	4.97
GO:0072006	nephron development	biological_process	4/158	99/18668	3.850e-03	3.828e-02	4	PLCE1 MAGI2 KIRREL3 WNT7B	4.77
GO:0038094	Fc-gamma receptor signaling pathway	biological_process	4/158	99/18668	3.850e-03	3.828e-02	4	ABI1 HCK PRKCE CYFIP1	4.77
GO:0002431	Fc receptor mediated stimulatory signaling pathway	biological_process	4/158	101/18668	4.185e-03	4.078e-02	4	ABI1 HCK PRKCE CYFIP1	4.68
GO:0043406	positive regulation of MAP kinase activity	biological_process	8/158	211/18668	2.385e-04	4.663e-02	8	MAP2K3 PLCE1 MDFI PIK3CG ADRA2C GRM1 ITGA1 FGF18	4.48
GO:0032526	response to retinoic acid	biological_process	4/158	106/18668	5.114e-03	4.323e-02	4	EP300 BMP6 MICB WNT7B	4.46
GO:0045667	regulation of osteoblast differentiation	biological_process	4/158	108/18668	5.525e-03	4.591e-02	4	SKI BMP6 CYR61 WNT7B	4.38
GO:0060048	cardiac muscle contraction	biological_process	4/158	108/18668	5.525e-03	4.591e-02	4	MAP2K3 NEDD4L ADRA1B PIK3CG	4.38
GO:0090101	negative regulation of transmembrane receptor protein serine/threonine kinase signaling pathway	biological_process	4/158	111/18668	6.185e-03	4.604e-02	4	ADAMTSL2 SKI MAGI2 NEDD4L	4.26
GO:0003823	antigen binding	molecular_function	4/158	112/18668	6.417e-03	4.729e-02	4	HLA-DQA1 MICB HLA-B SLC7A5	4.22
GO:0001890	placenta development	biological_process	5/158	143/18668	3.457e-03	3.841e-02	5	CYR61 MDFI WNT7B ESRRB PLCD1	4.13
GO:0006941	striated muscle contraction	biological_process	5/158	144/18668	3.576e-03	3.928e-02	5	MAP2K3 ATP8A2 NEDD4L ADRA1B PIK3CG	4.10
GO:0051015	actin filament binding	molecular_function	4/158	116/18668	7.408e-03	4.983e-02	4	MYH11 SYNE1 SPTBN5 CYFIP1	4.07
GO:0071902	positive regulation of protein serine/threonine kinase activity	biological_process	10/158	290/18668	1.209e-04	8.865e-02	10	PLCE1 PIK3CG ADRA2C GRM1 CCNY ITGA1 ATP2B2 MAP2K3 MDFI FGF18	4.07
GO:0048675	axon extension	biological_process	4/158	118/18668	7.942e-03	5.246e-02	4	EP300 CDH4 POU4F3 CYFIP1	4.01
GO:0071383	cellular response to steroid hormone stimulus	biological_process	5/158	148/18668	4.082e-03	4.004e-02	5	AACS ESRRB NR1I3 EP300 WBP2	3.99
GO:0008154	actin polymerization or depolymerization	biological_process	6/158	180/18668	2.238e-03	3.156e-02	6	HCK PRKCE CYFIP1 C2ORF62 ABI1 SPTBN5	3.94
GO:0060560	developmental growth involved in morphogenesis	biological_process	7/158	210/18668	1.154e-03	3.077e-02	7	MAGI2 TMTC3 POU4F3 CYFIP1 WNT7B EP300 CDH4	3.94
GO:0030324	lung development	biological_process	6/158	181/18668	2.308e-03	3.239e-02	6	ADAMTSL2 TMTC3 WNT7B EP300 ADAMTS2 FGF18	3.92
GO:0048705	skeletal system morphogenesis	biological_process	7/158	212/18668	1.225e-03	3.152e-02	7	SKI IDUA MDFI HOXB7 BMP6 FGF18 DSCAML1	3.90
GO:0060541	respiratory system development	biological_process	7/158	212/18668	1.225e-03	3.152e-02	7	ADAMTSL2 SKI TMTC3 WNT7B EP300 ADAMTS2 FGF18	3.90
GO:0030323	respiratory tube development	biological_process	6/158	184/18668	2.528e-03	3.481e-02	6	ADAMTSL2 TMTC3 WNT7B EP300 ADAMTS2 FGF18	3.85
GO:0030041	actin filament polymerization	biological_process	5/158	155/18668	5.096e-03	4.320e-02	5	HCK PRKCE CYFIP1 C2ORF62 SPTBN5	3.81
GO:0043405	regulation of MAP kinase activity	biological_process	9/158	282/18668	4.343e-04	2.359e-02	9	PLCE1 PIK3CG ADRA2C GRM1 ITGA1 TRIB3 MAP2K3 MDFI FGF18	3.77
GO:0008360	regulation of cell shape	biological_process	4/158	126/18668	1.036e-02	5.733e-02	4	S100A13 PALM2 HCK CYFIP1	3.75
GO:0006937	regulation of muscle contraction	biological_process	5/158	158/18668	5.583e-03	4.613e-02	5	PLCE1 NEDD4L ADRA1B PIK3CG ADRA2C	3.74
GO:1990138	neuron projection extension	biological_process	4/158	128/18668	1.103e-02	6.024e-02	4	POU4F3 CYFIP1 EP300 CDH4	3.69
GO:0008277	regulation of G-protein coupled receptor protein signaling pathway	biological_process	4/158	129/18668	1.138e-02	6.170e-02	4	PLCE1 RGS7 RGS18 ATP2B2	3.66
GO:0006936	muscle contraction	biological_process	9/158	308/18668	8.498e-04	2.570e-02	9	PLCE1 ATP8A2 MYH11 NEDD4L PIK3CG ADRA2C ITGA1 MAP2K3 ADRA1B	3.45
GO:0030833	regulation of actin filament polymerization	biological_process	4/158	137/18668	1.447e-02	6.957e-02	4	HCK PRKCE CYFIP1 SPTBN5	3.45
GO:0071805	potassium ion transmembrane transport	biological_process	5/158	172/18668	8.334e-03	5.420e-02	5	KCNS3 NEDD4L PASK KCNJ6 KCNH6	3.43
GO:0043410	positive regulation of MAPK cascade	biological_process	12/158	435/18668	2.783e-04	4.296e-02	12	PLCE1 PRKCE PIK3CG ST5 ADRA2C GRM1 ITGA1 MAP2K3 ADRA1B MDFI BANK1 FGF18	3.26
GO:0014074	response to purine-containing compound	biological_process	4/158	146/18668	1.858e-02	7.796e-02	4	AACS PIK3CG EP300 GNAL	3.24
GO:0003012	muscle system process	biological_process	10/158	368/18668	8.788e-04	2.527e-02	10	PLCE1 ATP8A2 MYH11 NEDD4L PIK3CG EP300 ADRA2C ITGA1 MAP2K3 ADRA1B	3.21
GO:0030666	endocytic vesicle membrane	cellular_component	4/158	148/18668	1.960e-02	8.085e-02	4	FZD2 WNT7B HLA-DQA1 HLA-B	3.19
GO:0043491	protein kinase B signaling	biological_process	4/158	149/18668	2.012e-02	8.018e-02	4	MAGI2 PIK3CG EP300 BANK1	3.17
GO:0007204	positive regulation of cytosolic calcium ion concentration	biological_process	6/158	226/18668	7.674e-03	5.104e-02	6	PLCE1 ADRA1B PRKCE PIK3CG GRM1 ATP2B2	3.14
GO:0001822	kidney development	biological_process	6/158	226/18668	7.674e-03	5.104e-02	6	PLCE1 MAGI2 KIRREL3 WNT7B HOXB7 BMP6	3.14
GO:0016331	morphogenesis of embryonic epithelium	biological_process	4/158	153/18668	2.230e-02	8.494e-02	4	FZD2 SKI WNT7B TGIF1	3.09
GO:0050796	regulation of insulin secretion	biological_process	5/158	191/18668	1.352e-02	6.945e-02	5	KCNS3 PRKCE AACS RAPGEF4 ADRA2C	3.09
GO:0048002	antigen processing and presentation of peptide antigen	biological_process	5/158	193/18668	1.418e-02	6.840e-02	5	OSBPL1A TPP2 DYNLL1 HLA-DQA1 HLA-B	3.06
GO:0008064	regulation of actin polymerization or depolymerization	biological_process	4/158	155/18668	2.344e-02	8.837e-02	4	HCK PRKCE CYFIP1 SPTBN5	3.05
GO:0030832	regulation of actin filament length	biological_process	4/158	156/18668	2.403e-02	9.013e-02	4	HCK PRKCE CYFIP1 SPTBN5	3.03
GO:0071900	regulation of protein serine/threonine kinase activity	biological_process	11/158	429/18668	8.768e-04	2.598e-02	11	PLCE1 PIK3CG ADRA2C GRM1 CCNY ITGA1 TRIB3 ATP2B2 MAP2K3 MDFI FGF18	3.03
GO:0019882	antigen processing and presentation	biological_process	6/158	235/18668	9.415e-03	5.647e-02	6	OSBPL1A TPP2 MICB DYNLL1 HLA-DQA1 HLA-B	3.02
GO:0007179	transforming growth factor beta receptor signaling pathway	biological_process	5/158	198/18668	1.592e-02	7.162e-02	5	ADAMTSL2 SKI PTPRK NEDD4L TGIF1	2.98
GO:0001649	osteoblast differentiation	biological_process	5/158	201/18668	1.704e-02	7.584e-02	5	SKI CYR61 WNT7B NR1I3 BMP6	2.94
GO:0045860	positive regulation of protein kinase activity	biological_process	15/158	603/18668	1.944e-04	5.183e-02	15	PLCE1 PASK PIK3CG ADRA2C RASA3 ATP2B2 MAP2K3 FGF18 CYR61 GRM1 CCNY ITGA1 MDFI ABI1 SPTBN5	2.94
GO:0007173	epidermal growth factor receptor signaling pathway	biological_process	9/158	363/18668	2.839e-03	3.802e-02	9	ZFYVE28 PLCE1 PRKCE ADRA2C ITGA1 RASA3 TRIB3 SPTBN5 FGF18	2.93
GO:0048588	developmental cell growth	biological_process	4/158	164/18668	2.910e-02	1.006e-01	4	POU4F3 CYFIP1 EP300 CDH4	2.88
GO:0019887	protein kinase regulator activity	molecular_function	4/158	164/18668	2.910e-02	1.006e-01	4	SOCS6 ABI1 CCNY TRIB3	2.88
GO:0006813	potassium ion transport	biological_process	5/158	206/18668	1.902e-02	7.958e-02	5	KCNS3 NEDD4L PASK KCNJ6 KCNH6	2.87
GO:0050730	regulation of peptidyl-tyrosine phosphorylation	biological_process	5/158	206/18668	1.902e-02	7.958e-02	5	ZFYVE28 PRKCE SAMSN1 ABI1 ADRA2C	2.87
GO:0038127	ERBB signaling pathway	biological_process	9/158	370/18668	3.253e-03	3.670e-02	9	ZFYVE28 PLCE1 PRKCE ADRA2C ITGA1 RASA3 TRIB3 SPTBN5 FGF18	2.87
GO:0051480	cytosolic calcium ion homeostasis	biological_process	6/158	248/18668	1.243e-02	6.464e-02	6	PLCE1 ADRA1B PRKCE PIK3CG GRM1 ATP2B2	2.86
GO:0010810	regulation of cell-substrate adhesion	biological_process	4/158	165/18668	2.978e-02	9.994e-02	4	FBLN1 PRKCE CYR61 RREB1	2.86
GO:0051258	protein polymerization	biological_process	5/158	207/18668	1.944e-02	8.031e-02	5	HCK PRKCE CYFIP1 C2ORF62 SPTBN5	2.85
GO:0033674	positive regulation of kinase activity	biological_process	15/158	625/18668	2.886e-04	4.232e-02	15	PLCE1 PASK PIK3CG ADRA2C RASA3 ATP2B2 MAP2K3 FGF18 CYR61 GRM1 CCNY ITGA1 MDFI ABI1 SPTBN5	2.84
GO:0009952	anterior/posterior pattern specification	biological_process	5/158	209/18668	2.029e-02	8.064e-02	5	SKI TCF7L1 EP300 HOXB7 ABI1	2.83
GO:0048568	embryonic organ development	biological_process	10/158	420/18668	2.489e-03	3.444e-02	10	ATP8A2 CYR61 FZD2 POU4F3 MDFI WNT7B ESRRB HOXB7 PLCD1 DSCAML1	2.81
GO:0030203	glycosaminoglycan metabolic process	biological_process	4/158	169/18668	3.260e-02	1.060e-01	4	HS3ST6 IDUA ST3GAL6 GALNS	2.80
GO:0007178	transmembrane receptor protein serine/threonine kinase signaling pathway	biological_process	8/158	339/18668	6.104e-03	4.555e-02	8	SKI NEDD4L CYR61 TGIF1 ADAMTSL2 PTPRK MAGI2 BMP6	2.79
GO:0071396	cellular response to lipid	biological_process	9/158	384/18668	4.228e-03	4.106e-02	9	HCK PRKCE NR1I3 EP300 WBP2 AACS WNT7B ESRRB BMP6	2.77
GO:0090276	regulation of peptide hormone secretion	biological_process	5/158	214/18668	2.253e-02	8.549e-02	5	KCNS3 PRKCE AACS RAPGEF4 ADRA2C	2.76
GO:0046883	regulation of hormone secretion	biological_process	6/158	258/18668	1.521e-02	7.184e-02	6	KCNS3 PRKCE RAPGEF4 ADRA2C AACS BMP6	2.75
GO:0031589	cell-substrate adhesion	biological_process	7/158	302/18668	1.027e-02	6.036e-02	7	PRKCE CYR61 RREB1 ITGA1 PTPRK PPFIA1 FBLN1	2.74
GO:0043408	regulation of MAPK cascade	biological_process	18/158	780/18668	1.377e-04	6.731e-02	18	PLCE1 PIK3CG ST5 ADRA2C RASA3 TRIB3 MAP2K3 FBLN1 BANK1 FGF18 PRKCE CYR61 GRM1 ITGA1 ADRA1B MDFI SPTBN5 BMP6	2.73
GO:0051347	positive regulation of transferase activity	biological_process	15/158	650/18668	4.417e-04	2.355e-02	15	PLCE1 PASK PIK3CG ADRA2C RASA3 ATP2B2 MAP2K3 FGF18 CYR61 GRM1 CCNY ITGA1 MDFI ABI1 SPTBN5	2.73
GO:0030278	regulation of ossification	biological_process	4/158	175/18668	3.716e-02	1.152e-01	4	SKI CYR61 WNT7B BMP6	2.70
GO:0055002	striated muscle cell development	biological_process	4/158	178/18668	3.960e-02	1.197e-01	4	SKI MYH11 TMTC3 EP300	2.66
GO:0030073	insulin secretion	biological_process	5/158	222/18668	2.647e-02	9.585e-02	5	KCNS3 PRKCE AACS RAPGEF4 ADRA2C	2.66
GO:0006112	energy reserve metabolic process	biological_process	4/158	178/18668	3.960e-02	1.197e-01	4	KCNS3 ADRA1B RAPGEF4 ADRA2C	2.66
GO:0008022	protein C-terminus binding	molecular_function	4/158	178/18668	3.960e-02	1.197e-01	4	FBLN1 EP300 DYNLL1 SPTBN5	2.66
GO:0032956	regulation of actin cytoskeleton organization	biological_process	6/158	270/18668	1.911e-02	7.973e-02	6	HCK PRKCE CYFIP1 EP300 PPFIA1 SPTBN5	2.63
GO:0007015	actin filament organization	biological_process	7/158	316/18668	1.327e-02	6.840e-02	7	HCK PRKCE CYFIP1 PPFIA1 C2ORF62 ABI1 SPTBN5	2.62
GO:0051495	positive regulation of cytoskeleton organization	biological_process	4/158	181/18668	4.213e-02	1.234e-01	4	HCK PRKCE CYFIP1 EP300	2.61
GO:0032970	regulation of actin filament-based process	biological_process	7/158	318/18668	1.375e-02	6.989e-02	7	HCK NEDD4L PRKCE CYFIP1 EP300 PPFIA1 SPTBN5	2.60
GO:0051216	cartilage development	biological_process	4/158	182/18668	4.300e-02	1.249e-01	4	CYR61 WNT7B BMP6 FGF18	2.60
GO:0019207	kinase regulator activity	molecular_function	4/158	182/18668	4.300e-02	1.249e-01	4	SOCS6 ABI1 CCNY TRIB3	2.60
GO:0090287	regulation of cellular response to growth factor stimulus	biological_process	4/158	183/18668	4.387e-02	1.257e-01	4	ADAMTSL2 SKI NEDD4L FGF18	2.58
GO:0018108	peptidyl-tyrosine phosphorylation	biological_process	7/158	323/18668	1.500e-02	7.119e-02	7	ZFYVE28 HCK PRKCE SAMSN1 ADRA2C MAP2K3 ABI1	2.56
GO:0043009	chordate embryonic development	biological_process	13/158	602/18668	1.799e-03	3.319e-02	13	SKI EIF2S2 EP300 HOXB7 DSCAML1 CYR61 TGIF1 FZD2 MDFI WNT7B ESRRB ABI1 PLCD1	2.55
GO:0023014	signal transduction by phosphorylation	biological_process	19/158	882/18668	2.300e-04	4.818e-02	19	PLCE1 PASK PIK3CG ST5 ADRA2C RASA3 TRIB3 MAP2K3 FBLN1 BANK1 FGF18 PRKCE CYR61 GRM1 ITGA1 ADRA1B MDFI SPTBN5 BMP6	2.55
GO:0001501	skeletal system development	biological_process	10/158	463/18668	5.196e-03	4.379e-02	10	SKI CYR61 IDUA HAPLN4 MDFI WNT7B HOXB7 BMP6 FGF18 DSCAML1	2.55
GO:0072001	renal system development	biological_process	6/158	278/18668	2.208e-02	8.443e-02	6	PLCE1 KIRREL3 MAGI2 WNT7B HOXB7 BMP6	2.55
GO:0032147	activation of protein kinase activity	biological_process	10/158	463/18668	5.196e-03	4.379e-02	10	PLCE1 PASK ADRA2C GRM1 ITGA1 RASA3 MAP2K3 MDFI SPTBN5 FGF18	2.55
GO:0061448	connective tissue development	biological_process	5/158	232/18668	3.204e-02	1.046e-01	5	CYR61 AACS WNT7B BMP6 FGF18	2.55
GO:0009792	embryo development ending in birth or egg hatching	biological_process	13/158	608/18668	1.971e-03	3.441e-02	13	SKI EIF2S2 EP300 HOXB7 DSCAML1 CYR61 TGIF1 FZD2 MDFI WNT7B ESRRB ABI1 PLCD1	2.53
GO:0048562	embryonic organ morphogenesis	biological_process	6/158	281/18668	2.328e-02	8.788e-02	6	ATP8A2 FZD2 POU4F3 MDFI HOXB7 DSCAML1	2.52
GO:0042327	positive regulation of phosphorylation	biological_process	21/158	989/18668	1.418e-04	5.941e-02	21	PLCE1 PASK PIK3CG EP300 ST5 ADRA2C RASA3 ATP2B2 MAP2K3 BANK1 FGF18 PRKCE CYR61 GRM1 CCNY ITGA1 ADRA1B MDFI ABI1 SPTBN5 BMP6	2.51
GO:0038093	Fc receptor signaling pathway	biological_process	8/158	377/18668	1.187e-02	6.423e-02	8	HCK PRKCE CYFIP1 RASA3 TRIB3 ABI1 SPTBN5 FGF18	2.51
GO:0045859	regulation of protein kinase activity	biological_process	18/158	848/18668	3.885e-04	4.558e-02	18	PLCE1 PASK PIK3CG ADRA2C RASA3 TRIB3 ATP2B2 MAP2K3 FGF18 ZFYVE28 CYR61 SOCS6 GRM1 CCNY ITGA1 MDFI ABI1 SPTBN5	2.51
GO:0071560	cellular response to transforming growth factor beta stimulus	biological_process	5/158	236/18668	3.448e-02	1.087e-01	5	ADAMTSL2 SKI PTPRK NEDD4L TGIF1	2.50
GO:0000165	MAPK cascade	biological_process	18/158	852/18668	4.113e-04	4.468e-02	18	PLCE1 PIK3CG ST5 ADRA2C RASA3 TRIB3 MAP2K3 FBLN1 BANK1 FGF18 PRKCE CYR61 GRM1 ITGA1 ADRA1B MDFI SPTBN5 BMP6	2.50
GO:0048589	developmental growth	biological_process	8/158	378/18668	1.206e-02	6.305e-02	8	TMTC3 CYFIP1 EP300 CDH4 MAGI2 POU4F3 WNT7B ESRRB	2.50
GO:0002009	morphogenesis of an epithelium	biological_process	9/158	427/18668	8.761e-03	5.610e-02	9	SKI TMTC3 CYR61 TGIF1 FZD2 FOXN1 MAGI2 WNT7B HOXB7	2.49
GO:0055001	muscle cell development	biological_process	4/158	190/18668	5.035e-02	1.359e-01	4	SKI MYH11 TMTC3 EP300	2.49
GO:0005244	voltage-gated ion channel activity	molecular_function	4/158	190/18668	5.035e-02	1.359e-01	4	CLCNKB KCNS3 KCNJ6 KCNH6	2.49
GO:0051048	negative regulation of secretion	biological_process	4/158	190/18668	5.035e-02	1.359e-01	4	FBLN1 PASK ADRA2C BANK1	2.49
GO:0071559	response to transforming growth factor beta	biological_process	5/158	239/18668	3.639e-02	1.135e-01	5	ADAMTSL2 SKI PTPRK NEDD4L TGIF1	2.47
GO:0002768	immune response-regulating cell surface receptor signaling pathway	biological_process	11/158	526/18668	4.706e-03	4.452e-02	11	CYFIP1 EP300 RASA3 TRIB3 FGF18 HCK PRKCE MICB ABI1 SPTBN5 HLA-DQA1	2.47
GO:0010565	regulation of cellular ketone metabolic process	biological_process	4/158	191/18668	5.132e-02	1.371e-01	4	PRKCE BMP6 TRIB3 ATP2B2	2.47
GO:0031346	positive regulation of cell projection organization	biological_process	5/158	241/18668	3.770e-02	1.151e-01	5	ATP8A2 MAGI2 RREB1 EP300 CDH4	2.45
GO:0060047	heart contraction	biological_process	4/158	193/18668	5.331e-02	1.395e-01	4	MAP2K3 NEDD4L ADRA1B PIK3CG	2.45
GO:0002064	epithelial cell development	biological_process	4/158	194/18668	5.431e-02	1.412e-01	4	MAGI2 RAB1B WNT7B BMP6	2.44
GO:0007626	locomotory behavior	biological_process	4/158	194/18668	5.431e-02	1.412e-01	4	PRKCE ADRA1B OTOG GRM1	2.44
GO:0002429	immune response-activating cell surface receptor signaling pathway	biological_process	7/158	341/18668	2.022e-02	8.047e-02	7	HCK PRKCE CYFIP1 MICB EP300 ABI1 HLA-DQA1	2.43
GO:0003013	circulatory system process	biological_process	9/158	437/18668	1.023e-02	6.025e-02	9	NEDD4L PASK PIK3CG ACSM3 ADRA2C ITGA1 ATP2B2 MAP2K3 ADRA1B	2.43
GO:0007389	pattern specification process	biological_process	9/158	440/18668	1.070e-02	5.888e-02	9	SKI EP300 TGIF1 TCF7L1 MDFI WNT7B HOXB7 ABI1 DSCAML1	2.42
GO:0001934	positive regulation of protein phosphorylation	biological_process	17/158	834/18668	8.640e-04	2.586e-02	17	PLCE1 PASK PIK3CG EP300 ADRA2C RASA3 ATP2B2 MAP2K3 FGF18 CYR61 GRM1 CCNY ITGA1 MDFI ABI1 SPTBN5 BMP6	2.41
GO:0030036	actin cytoskeleton organization	biological_process	11/158	539/18668	5.700e-03	4.683e-02	11	MYH11 CYFIP1 EP300 ABLIM2 PPFIA1 C2ORF62 DYNLL1 HCK PRKCE ABI1 SPTBN5	2.41
GO:0035295	tube development	biological_process	10/158	492/18668	8.096e-03	5.289e-02	10	SKI TMTC3 EP300 ADAMTS2 TGIF1 FZD2 ADAMTSL2 WNT7B HOXB7 FGF18	2.40
GO:0034765	regulation of ion transmembrane transport	biological_process	7/158	345/18668	2.154e-02	8.469e-02	7	KCNS3 NEDD4L PRKCE PASK KCNJ6 KCNH6 ATP2B2	2.40
GO:0042180	cellular ketone metabolic process	biological_process	5/158	248/18668	4.255e-02	1.244e-01	5	PRKCE COQ3 BMP6 TRIB3 ATP2B2	2.38
GO:0043549	regulation of kinase activity	biological_process	18/158	892/18668	7.126e-04	3.604e-02	18	PLCE1 PASK PIK3CG ADRA2C RASA3 TRIB3 ATP2B2 MAP2K3 FGF18 ZFYVE28 CYR61 SOCS6 GRM1 CCNY ITGA1 MDFI ABI1 SPTBN5	2.38
GO:0001933	negative regulation of protein phosphorylation	biological_process	6/158	301/18668	3.250e-02	1.059e-01	6	ZFYVE28 PASK SOCS6 SAMSN1 TRIB3 FBLN1	2.36
GO:0046879	hormone secretion	biological_process	6/158	301/18668	3.250e-02	1.059e-01	6	KCNS3 PRKCE RAPGEF4 ADRA2C AACS BMP6	2.36
GO:0001932	regulation of protein phosphorylation	biological_process	23/158	1159/18668	1.992e-04	4.869e-02	23	PASK EP300 SAMSN1 RASA3 ATP2B2 MAP2K3 FBLN1 FGF18 ZFYVE28 SOCS6 GRM1 MDFI SPTBN5 BMP6 PLCE1 PIK3CG ADRA2C TRIB3 PRKCE CYR61 CCNY ITGA1 ABI1	2.34
GO:0051098	regulation of binding	biological_process	5/158	254/18668	4.703e-02	1.304e-01	5	SKI ZNF462 MDFI EP300 TRIB3	2.33
GO:0006814	sodium ion transport	biological_process	4/158	204/18668	6.507e-02	1.575e-01	4	NEDD4L PRKCE NHEDC2 ATP2B2	2.32
GO:0032535	regulation of cellular component size	biological_process	6/158	306/18668	3.515e-02	1.101e-01	6	HCK PRKCE CYFIP1 EP300 CDH4 SPTBN5	2.32
GO:0007601	visual perception	biological_process	4/158	205/18668	6.621e-02	1.579e-01	4	NXNL2 ATP8A2 RRH POU4F3	2.31
GO:0030072	peptide hormone secretion	biological_process	5/158	256/18668	4.859e-02	1.341e-01	5	KCNS3 PRKCE RAPGEF4 ADRA2C AACS	2.31
GO:0030029	actin filament-based process	biological_process	12/158	618/18668	6.252e-03	4.642e-02	12	MYH11 CYFIP1 EP300 ABLIM2 PPFIA1 C2ORF62 DYNLL1 HCK NEDD4L PRKCE ABI1 SPTBN5	2.29
GO:0072372	primary cilium	cellular_component	4/158	206/18668	6.736e-02	1.600e-01	4	PTPRK ATP8A2 DYNLL1 SPTBN5	2.29
GO:0009914	hormone transport	biological_process	6/158	310/18668	3.738e-02	1.143e-01	6	KCNS3 PRKCE RAPGEF4 ADRA2C AACS BMP6	2.29
GO:0050708	regulation of protein secretion	biological_process	4/158	206/18668	6.736e-02	1.600e-01	4	FBLN1 EP300 BMP6 BANK1	2.29
GO:0016049	cell growth	biological_process	9/158	469/18668	1.624e-02	7.283e-02	9	PLCE1 CYR61 CYFIP1 FOXK1 EP300 CDH4 ADRA1B POU4F3 CDK11A	2.27
GO:0071407	cellular response to organic cyclic compound	biological_process	7/158	365/18668	2.912e-02	9.840e-02	7	NR1I3 PIK3CG EP300 WBP2 ATP2B2 AACS ESRRB	2.27
GO:0048598	embryonic morphogenesis	biological_process	11/158	575/18668	9.366e-03	5.629e-02	11	SKI HOXB7 DSCAML1 ATP8A2 CYR61 TGIF1 FZD2 POU4F3 MDFI WNT7B ESRRB	2.26
GO:0050953	sensory perception of light stimulus	biological_process	4/158	209/18668	7.091e-02	1.652e-01	4	NXNL2 ATP8A2 RRH POU4F3	2.26
GO:0009306	protein secretion	biological_process	5/158	262/18668	5.348e-02	1.398e-01	5	EP300 S100A13 FBLN1 BMP6 BANK1	2.25
GO:0001655	urogenital system development	biological_process	6/158	315/18668	4.031e-02	1.193e-01	6	PLCE1 KIRREL3 MAGI2 WNT7B HOXB7 BMP6	2.25
GO:0060562	epithelial tube morphogenesis	biological_process	6/158	317/18668	4.153e-02	1.222e-01	6	SKI TMTC3 TGIF1 FZD2 WNT7B HOXB7	2.24
GO:0042325	regulation of phosphorylation	biological_process	27/158	1423/18668	1.309e-04	7.679e-02	27	PASK EP300 ST5 SAMSN1 RASA3 ATP2B2 MAP2K3 FBLN1 FGF18 ZFYVE28 SOCS6 GRM1 ADRA1B MDFI SPTBN5 BMP6 PLCE1 PIK3CG ADRA2C TRIB3 DYNLL1 BANK1 PRKCE CYR61 CCNY ITGA1 ABI1	2.24
GO:0042593	glucose homeostasis	biological_process	4/158	212/18668	7.456e-02	1.695e-01	4	ADRA1B PRKCE AACS EP300	2.23
GO:0002790	peptide secretion	biological_process	5/158	265/18668	5.605e-02	1.421e-01	5	KCNS3 PRKCE RAPGEF4 ADRA2C AACS	2.23
GO:0033500	carbohydrate homeostasis	biological_process	4/158	212/18668	7.456e-02	1.695e-01	4	ADRA1B PRKCE AACS EP300	2.23
GO:0042326	negative regulation of phosphorylation	biological_process	7/158	371/18668	3.174e-02	1.041e-01	7	ZFYVE28 PASK SOCS6 SAMSN1 TRIB3 FBLN1 DYNLL1	2.23
GO:0002683	negative regulation of immune system process	biological_process	5/158	266/18668	5.692e-02	1.439e-01	5	MICB SOCS6 SAMSN1 HLA-B BANK1	2.22
GO:0006869	lipid transport	biological_process	5/158	267/18668	5.780e-02	1.459e-01	5	ATP8A2 OSBPL1A PRELID2 ATP10D BMP6	2.21
GO:0043292	contractile fiber	cellular_component	4/158	214/18668	7.706e-02	1.740e-01	4	MYH11 SYNE1 ABLIM2 ATP2B2	2.21
GO:0031401	positive regulation of protein modification process	biological_process	19/158	1020/18668	1.386e-03	2.674e-02	19	PLCE1 PASK PIK3CG EP300 ADRA2C WBP2 RASA3 TRIB3 ATP2B2 MAP2K3 FGF18 CYR61 GRM1 CCNY ITGA1 MDFI ABI1 SPTBN5 BMP6	2.20
GO:0048729	tissue morphogenesis	biological_process	10/158	540/18668	1.559e-02	7.281e-02	10	SKI TMTC3 TCF7L1 HOXB7 CYR61 TGIF1 FZD2 FOXN1 MAGI2 WNT7B	2.19
GO:0008015	blood circulation	biological_process	8/158	434/18668	2.740e-02	9.601e-02	8	NEDD4L PASK PIK3CG ACSM3 ADRA2C ITGA1 MAP2K3 ADRA1B	2.18
GO:0006367	transcription initiation from RNA polymerase II promoter	biological_process	5/158	272/18668	6.233e-02	1.535e-01	5	SKI NEDD4L NR1I3 TGIF1 ESRRB	2.17
GO:0019216	regulation of lipid metabolic process	biological_process	5/158	273/18668	6.327e-02	1.544e-01	5	PRKCE CYR61 PIK3CG TRIB3 BMP6	2.16
GO:0003714	transcription corepressor activity	molecular_function	4/158	219/18668	8.352e-02	1.823e-01	4	SKI DR1 TGIF1 TRIB3	2.16
GO:0002764	immune response-regulating signaling pathway	biological_process	12/158	663/18668	1.099e-02	6.014e-02	12	CYFIP1 EP300 RASA3 TRIB3 MAP2K3 FGF18 HCK PRKCE MICB ABI1 SPTBN5 HLA-DQA1	2.14
GO:0009887	organ morphogenesis	biological_process	16/158	888/18668	4.246e-03	4.110e-02	16	SKI TMTC3 EP300 HOXB7 FGF18 DSCAML1 ATP8A2 CYR61 IDUA FZD2 FOXN1 MAGI2 POU4F3 MDFI WNT7B BMP6	2.13
GO:0035239	tube morphogenesis	biological_process	6/158	335/18668	5.362e-02	1.400e-01	6	SKI TMTC3 TGIF1 FZD2 WNT7B HOXB7	2.12
GO:0015833	peptide transport	biological_process	5/158	281/18668	7.107e-02	1.654e-01	5	KCNS3 PRKCE RAPGEF4 ADRA2C AACS	2.10
GO:0007167	enzyme linked receptor protein signaling pathway	biological_process	22/158	1242/18668	1.241e-03	3.138e-02	22	SKI RASA3 FGF18 ZFYVE28 TGIF1 MAGI2 SPTBN5 BMP6 PLCE1 MYH11 CYFIP1 ADRA2C TRIB3 PTPRK HCK NEDD4L PRKCE CYR61 ITGA1 ADAMTSL2 PTPRE ABI1	2.09
GO:0000977	RNA polymerase II regulatory region sequence-specific DNA binding	molecular_function	10/158	568/18668	2.196e-02	8.442e-02	10	HLTF FOXK1 NR1I3 EP300 WBP2 FOXK2 RREB1 TGIF1 POU4F3 ESRRB	2.08
GO:0070372	regulation of ERK1 and ERK2 cascade	biological_process	4/158	228/18668	9.597e-02	1.975e-01	4	FBLN1 CYR61 ST5 FGF18	2.07
GO:0001012	RNA polymerase II regulatory region DNA binding	molecular_function	10/158	571/18668	2.275e-02	8.599e-02	10	HLTF FOXK1 NR1I3 EP300 WBP2 FOXK2 RREB1 TGIF1 POU4F3 ESRRB	2.07
GO:0097193	intrinsic apoptotic signaling pathway	biological_process	5/158	288/18668	7.839e-02	1.758e-01	5	EP300 TRIB3 DYNLL1 CASP7 CUL2	2.05
GO:1902533	positive regulation of intracellular signal transduction	biological_process	14/158	806/18668	9.586e-03	5.715e-02	14	PLCE1 PIK3CG ST5 ADRA2C MAP2K3 S100A13 BANK1 FGF18 PRKCE EEF1D GRM1 ITGA1 ADRA1B MDFI	2.05
GO:0043588	skin development	biological_process	6/158	346/18668	6.208e-02	1.533e-01	6	ATP8A2 ADAMTS2 FLG2 FOXN1 TCF7L1 POU4F3	2.05
GO:0006909	phagocytosis	biological_process	4/158	232/18668	1.018e-01	2.046e-01	4	HCK PRKCE CYFIP1 ABI1	2.04
GO:0006874	cellular calcium ion homeostasis	biological_process	6/158	347/18668	6.289e-02	1.536e-01	6	PLCE1 PRKCE PIK3CG GRM1 ATP2B2 ADRA1B	2.04
GO:0001701	in utero embryonic development	biological_process	6/158	351/18668	6.620e-02	1.580e-01	6	EIF2S2 CYR61 MDFI WNT7B ESRRB PLCD1	2.02
GO:0007409	axonogenesis	biological_process	13/158	760/18668	1.365e-02	6.999e-02	13	MYH11 CYFIP1 EP300 CDH4 RASA3 ABLIM2 FGF18 DSCAML1 ATP8A2 CNTN4 ITGA1 POU4F3 SPTBN5	2.02
GO:0016055	Wnt signaling pathway	biological_process	7/158	411/18668	5.362e-02	1.400e-01	7	SKI CCNY FZD2 TCF7L1 MAGI2 MDFI WNT7B	2.01
GO:0042113	B cell activation	biological_process	4/158	235/18668	1.064e-01	2.110e-01	4	GIMAP1 EP300 SAMSN1 BANK1	2.01
GO:0006875	cellular metal ion homeostasis	biological_process	8/158	470/18668	4.292e-02	1.248e-01	8	PLCE1 NEDD4L PRKCE PIK3CG GRM1 ATP2B2 ADRA1B BMP6	2.01
GO:0042886	amide transport	biological_process	5/158	296/18668	8.731e-02	1.868e-01	5	KCNS3 PRKCE RAPGEF4 ADRA2C AACS	2.00
GO:0048010	vascular endothelial growth factor receptor signaling pathway	biological_process	5/158	296/18668	8.731e-02	1.868e-01	5	CYFIP1 RASA3 ABI1 SPTBN5 FGF18	2.00
GO:0000186	activation of MAPKK activity	biological_process	4/158	236/18668	1.079e-01	2.134e-01	4	SPTBN5 GRM1 RASA3 FGF18	2.00
GO:0043085	positive regulation of catalytic activity	biological_process	25/158	1483/18668	1.264e-03	3.169e-02	25	PASK ST5 RASA3 ATP2B2 MAP2K3 FBLN1 GNAL FGF18 RAPGEF4 GRM1 MAGI2 MDFI SPTBN5 CASP7 PLCE1 PIK3CG ADRA2C TRIB3 PRKCE CYR61 RGS18 RGS7 CCNY ITGA1 ABI1	1.99
GO:0019901	protein kinase binding	molecular_function	8/158	475/18668	4.549e-02	1.293e-01	8	SKI PASK EP300 IFNAR2 CCNY TRIB3 MAP2K3 PTPRK	1.99
GO:0040007	growth	biological_process	16/158	952/18668	8.377e-03	5.436e-02	16	PLCE1 TMTC3 CYFIP1 FOXK1 EP300 CDH4 ATP8A2 CYR61 SOCS6 MAGI2 ADRA1B POU4F3 WNT7B ESRRB BMP6 CDK11A	1.99
GO:0042692	muscle cell differentiation	biological_process	6/158	356/18668	7.051e-02	1.644e-01	6	SKI MYH11 TMTC3 EP300 WNT7B SYNE1	1.99
GO:0005578	proteinaceous extracellular matrix	cellular_component	6/158	357/18668	7.139e-02	1.660e-01	6	CYR61 HAPLN4 ADAMTS2 ADAMTSL2 FBLN1 WNT7B	1.99
GO:0010038	response to metal ion	biological_process	5/158	299/18668	9.081e-02	1.909e-01	5	NEDD4L D2HGDH EP300 S100A13 BMP6	1.98
GO:0050767	regulation of neurogenesis	biological_process	10/158	601/18668	3.184e-02	1.043e-01	10	SKI EP300 ADRA2C CDH4 OTP ATP8A2 CNTN4 TGIF1 MAGI2 BMP6	1.97
GO:0010876	lipid localization	biological_process	5/158	300/18668	9.200e-02	1.930e-01	5	ATP8A2 OSBPL1A PRELID2 ATP10D BMP6	1.97
GO:0055074	calcium ion homeostasis	biological_process	6/158	359/18668	7.318e-02	1.694e-01	6	PLCE1 PRKCE PIK3CG GRM1 ATP2B2 ADRA1B	1.97
GO:0030111	regulation of Wnt signaling pathway	biological_process	5/158	302/18668	9.440e-02	1.954e-01	5	SKI CCNY FZD2 TCF7L1 MDFI	1.96
GO:0001503	ossification	biological_process	6/158	361/18668	7.499e-02	1.702e-01	6	SKI CYR61 NR1I3 WNT7B BMP6 FGF18	1.96
GO:0009968	negative regulation of signal transduction	biological_process	17/158	1028/18668	7.995e-03	5.270e-02	17	SKI RASA3 ATP2B2 FBLN1 ZFYVE28 SOCS6 TGIF1 MAGI2 MDFI BANK1 NEDD4L RGS18 RGS7 ITGA1 ADAMTSL2 PTPRE WNT7B	1.95
GO:0045321	leukocyte activation	biological_process	12/158	727/18668	2.225e-02	8.486e-02	12	GIMAP1 PIK3CG EP300 SAMSN1 S100A13 BANK1 PRKCE MICB SOCS6 FOXN1 PTPRE HLA-DQA1	1.95
GO:0003712	transcription cofactor activity	molecular_function	9/158	545/18668	4.111e-02	1.211e-01	9	SKI DR1 NR1I3 EP300 WBP2 TRIB3 MYCBP TGIF1 ESRRB	1.95
GO:0061564	axon development	biological_process	13/158	789/18668	1.842e-02	7.762e-02	13	MYH11 CYFIP1 EP300 CDH4 RASA3 ABLIM2 FGF18 DSCAML1 ATP8A2 CNTN4 ITGA1 POU4F3 SPTBN5	1.95
GO:0070371	ERK1 and ERK2 cascade	biological_process	4/158	242/18668	1.174e-01	2.248e-01	4	FBLN1 CYR61 ST5 FGF18	1.95
GO:0032270	positive regulation of cellular protein metabolic process	biological_process	19/158	1155/18668	5.687e-03	4.685e-02	19	PASK EP300 RASA3 ATP2B2 MAP2K3 FGF18 GRM1 MDFI SPTBN5 BMP6 PLCE1 PIK3CG ADRA2C WBP2 TRIB3 CYR61 CCNY ITGA1 ABI1	1.94
GO:0009790	embryo development	biological_process	16/158	976/18668	1.060e-02	5.844e-02	16	SKI EIF2S2 EP300 TCF7L1 HOXB7 DSCAML1 ATP8A2 CYR61 TGIF1 FZD2 POU4F3 MDFI WNT7B ESRRB ABI1 PLCD1	1.94
GO:0010720	positive regulation of cell development	biological_process	4/158	243/18668	1.190e-01	2.266e-01	4	RREB1 EP300 CDH4 OTP	1.94
GO:0005525	GTP binding	molecular_function	6/158	367/18668	8.062e-02	1.794e-01	6	GIMAP1 RAB1B AK3 SEPT9 GNAL GIMAP4	1.93
GO:0031267	small GTPase binding	molecular_function	4/158	245/18668	1.223e-01	2.316e-01	4	GRASP PLCE1 CYFIP1 RAPGEF4	1.93
GO:0001558	regulation of cell growth	biological_process	6/158	367/18668	8.062e-02	1.794e-01	6	PLCE1 CYR61 FOXK1 EP300 CDH4 CDK11A	1.93
GO:0003713	transcription coactivator activity	molecular_function	5/158	306/18668	9.932e-02	2.029e-01	5	MYCBP NR1I3 EP300 WBP2 ESRRB	1.93
GO:0044262	cellular carbohydrate metabolic process	biological_process	5/158	306/18668	9.932e-02	2.029e-01	5	PFKP PRKCE COQ3 IDUA ADRA1B	1.93
GO:0048812	neuron projection morphogenesis	biological_process	14/158	857/18668	1.619e-02	7.272e-02	14	MYH11 KIRREL3 CYFIP1 EP300 CDH4 RASA3 ABLIM2 FGF18 DSCAML1 ATP8A2 CNTN4 ITGA1 POU4F3 SPTBN5	1.93
GO:0002757	immune response-activating signal transduction	biological_process	8/158	490/18668	5.386e-02	1.404e-01	8	HCK PRKCE CYFIP1 MICB EP300 MAP2K3 ABI1 HLA-DQA1	1.93
GO:0045597	positive regulation of cell differentiation	biological_process	11/158	672/18668	2.892e-02	1.001e-01	11	EP300 ADRA2C CDH4 OTP FGF18 CYR61 RREB1 TGIF1 ZBTB46 WNT7B BMP6	1.93
GO:0045664	regulation of neuron differentiation	biological_process	8/158	491/18668	5.445e-02	1.412e-01	8	ATP8A2 CNTN4 EP300 ADRA2C CDH4 TGIF1 MAGI2 BMP6	1.93
GO:0042623	ATPase activity, coupled	molecular_function	5/158	307/18668	1.006e-01	2.041e-01	5	ATP8A2 ASCC3 ATP10D ATP2B2 CHD6	1.92
GO:0051174	regulation of phosphorus metabolic process	biological_process	34/158	2108/18668	4.562e-04	2.389e-02	34	EP300 SAMSN1 GNAL RAPGEF4 GRM1 ADRA1B MDFI SPTBN5 PIK3CG ADRA2C DYNLL1 BANK1 PRKCE RGS7 CCNY ITGA1 ABI1 PASK ST5 RASA3 ATP2B2 MAP2K3 FBLN1 FGF18 ZFYVE28 SOCS6 FZD2 MAGI2 RIMBP2 BMP6 PLCE1 TRIB3 CYR61 RGS18	1.91
GO:0051051	negative regulation of transport	biological_process	7/158	433/18668	6.930e-02	1.638e-01	7	NEDD4L PRKCE PASK ADRA2C FBLN1 MDFI BANK1	1.91
GO:0071363	cellular response to growth factor stimulus	biological_process	13/158	810/18668	2.264e-02	8.579e-02	13	SKI EP300 RASA3 TRIB3 PTPRK FGF18 NEDD4L PRKCE TGIF1 ADAMTSL2 MAGI2 SPTBN5 BMP6	1.90
GO:0007596	blood coagulation	biological_process	9/158	561/18668	4.873e-02	1.343e-01	9	PIK3CG ADRA2C AK3 ATP2B2 FBLN1 PRKCE RAPGEF4 ITGA1 SLC7A5	1.90
GO:0006468	protein phosphorylation	biological_process	25/158	1560/18668	2.539e-03	3.480e-02	25	PASK EP300 SAMSN1 RASA3 ATP2B2 MAP2K3 FBLN1 FGF18 ZFYVE28 SOCS6 GRM1 MDFI SPTBN5 BMP6 CDK11A PLCE1 PIK3CG ADRA2C TRIB3 HCK PRKCE CYR61 CCNY ITGA1 ABI1	1.89
GO:0015672	monovalent inorganic cation transport	biological_process	8/158	501/18668	6.065e-02	1.499e-01	8	KCNS3 NEDD4L PRKCE PASK KCNJ6 KCNH6 ATP2B2 NHEDC2	1.89
GO:0022604	regulation of cell morphogenesis	biological_process	8/158	500/18668	6.001e-02	1.489e-01	8	HCK CYFIP1 RREB1 EP300 PALM2 CDH4 S100A13 FBLN1	1.89
GO:0030139	endocytic vesicle	cellular_component	4/158	250/18668	1.307e-01	2.411e-01	4	FZD2 WNT7B HLA-DQA1 HLA-B	1.89
GO:0030168	platelet activation	biological_process	4/158	251/18668	1.325e-01	2.432e-01	4	PRKCE RAPGEF4 PIK3CG ADRA2C	1.88
GO:0050817	coagulation	biological_process	9/158	566/18668	5.131e-02	1.373e-01	9	PIK3CG ADRA2C AK3 ATP2B2 FBLN1 PRKCE RAPGEF4 ITGA1 SLC7A5	1.88
GO:0008543	fibroblast growth factor receptor signaling pathway	biological_process	5/158	315/18668	1.110e-01	2.160e-01	5	PRKCE RASA3 TRIB3 SPTBN5 FGF18	1.88
GO:0030198	extracellular matrix organization	biological_process	6/158	377/18668	9.059e-02	1.906e-01	6	MYH11 CYR61 ITGA1 ADAMTS2 ADAMTSL2 FBLN1	1.88
GO:0006352	DNA-templated transcription, initiation	biological_process	5/158	314/18668	1.096e-01	2.162e-01	5	SKI NEDD4L NR1I3 TGIF1 ESRRB	1.88
GO:0007599	hemostasis	biological_process	9/158	566/18668	5.131e-02	1.373e-01	9	PIK3CG ADRA2C AK3 ATP2B2 FBLN1 PRKCE RAPGEF4 ITGA1 SLC7A5	1.88
GO:0043062	extracellular structure organization	biological_process	6/158	378/18668	9.162e-02	1.924e-01	6	MYH11 CYR61 ITGA1 ADAMTS2 ADAMTSL2 FBLN1	1.88
GO:0000902	cell morphogenesis	biological_process	23/158	1455/18668	4.319e-03	4.167e-02	23	KIRREL3 EP300 RASA3 FBLN1 FGF18 DSCAML1 IDUA RREB1 ESRRB SPTBN5 MYH11 CYFIP1 PALM2 CDH4 ABLIM2 S100A13 DYNLL1 HCK ATP8A2 CNTN4 ITGA1 POU4F3 ABI1	1.87
GO:0023057	negative regulation of signaling	biological_process	17/158	1073/18668	1.215e-02	6.330e-02	17	SKI RASA3 ATP2B2 FBLN1 ZFYVE28 SOCS6 TGIF1 MAGI2 MDFI BANK1 NEDD4L RGS18 RGS7 ITGA1 ADAMTSL2 PTPRE WNT7B	1.87
GO:0055082	cellular chemical homeostasis	biological_process	10/158	636/18668	4.559e-02	1.294e-01	10	PLCE1 PIK3CG EP300 ATP2B2 AACS NEDD4L PRKCE GRM1 ADRA1B BMP6	1.86
GO:0030003	cellular cation homeostasis	biological_process	8/158	508/18668	6.527e-02	1.578e-01	8	PLCE1 NEDD4L PRKCE PIK3CG GRM1 ATP2B2 ADRA1B BMP6	1.86
GO:0001228	RNA polymerase II transcription regulatory region sequence-specific DNA binding transcription factor activity involved in positive regulation of transcription	molecular_function	5/158	317/18668	1.136e-01	2.196e-01	5	HLTF NR1I3 EP300 POU4F3 FOXK2	1.86
GO:0010035	response to inorganic substance	biological_process	7/158	445/18668	7.904e-02	1.762e-01	7	NEDD4L ATIC D2HGDH EP300 ATP2B2 S100A13 BMP6	1.86
GO:0032870	cellular response to hormone stimulus	biological_process	11/158	698/18668	3.744e-02	1.144e-01	11	NR1I3 EP300 WBP2 RASA3 TRIB3 AACS FGF18 PRKCE PTPRE ESRRB SPTBN5	1.86
GO:0060429	epithelium development	biological_process	14/158	889/18668	2.191e-02	8.603e-02	14	SKI TMTC3 HOXB7 CYR61 RAB1B RREB1 TGIF1 FZD2 ADAMTSL2 FOXN1 MAGI2 POU4F3 WNT7B BMP6	1.86
GO:0051046	regulation of secretion	biological_process	10/158	639/18668	4.695e-02	1.303e-01	10	PASK EP300 ADRA2C FBLN1 AACS BANK1 KCNS3 PRKCE RAPGEF4 BMP6	1.85
GO:0070848	response to growth factor	biological_process	13/158	832/18668	2.783e-02	9.717e-02	13	SKI EP300 RASA3 TRIB3 PTPRK FGF18 NEDD4L PRKCE TGIF1 ADAMTSL2 MAGI2 SPTBN5 BMP6	1.85
GO:0000976	transcription regulatory region sequence-specific DNA binding	molecular_function	10/158	642/18668	4.833e-02	1.336e-01	10	HLTF FOXK1 NR1I3 EP300 WBP2 FOXK2 RREB1 TGIF1 POU4F3 ESRRB	1.84
GO:0007411	axon guidance	biological_process	9/158	579/18668	5.845e-02	1.470e-01	9	MYH11 CDH4 RASA3 ABLIM2 FGF18 CNTN4 ITGA1 POU4F3 SPTBN5	1.84
GO:0045202	synapse	cellular_component	10/158	642/18668	4.833e-02	1.336e-01	10	CYFIP1 PPFIA1 SYNE1 DSCAML1 GRM1 GSG1L GRASP MAGI2 RIMBP2 ABI1	1.84
GO:0048667	cell morphogenesis involved in neuron differentiation	biological_process	13/158	841/18668	3.020e-02	1.012e-01	13	MYH11 CYFIP1 EP300 CDH4 RASA3 ABLIM2 FGF18 DSCAML1 ATP8A2 CNTN4 ITGA1 POU4F3 SPTBN5	1.83
GO:0050878	regulation of body fluid levels	biological_process	11/158	711/18668	4.235e-02	1.240e-01	11	PASK PIK3CG ADRA2C AK3 ATP2B2 FBLN1 PRKCE RAPGEF4 ITGA1 FLG2 SLC7A5	1.83
GO:0048858	cell projection morphogenesis	biological_process	17/158	1098/18668	1.512e-02	7.164e-02	17	KIRREL3 EP300 RASA3 FGF18 DSCAML1 RREB1 SPTBN5 MYH11 CYFIP1 CDH4 ABLIM2 DYNLL1 ATP8A2 CNTN4 ITGA1 POU4F3 ABI1	1.83
GO:0032561	guanyl ribonucleotide binding	molecular_function	6/158	387/18668	1.013e-01	2.050e-01	6	GIMAP1 RAB1B AK3 SEPT9 GNAL GIMAP4	1.83
GO:0003779	actin binding	molecular_function	6/158	390/18668	1.047e-01	2.096e-01	6	MYH11 PRKCE CYFIP1 ABLIM2 SYNE1 SPTBN5	1.82
GO:0051260	protein homooligomerization	biological_process	4/158	259/18668	1.468e-01	2.595e-01	4	SKI KCNS3 C1QTNF7 SPTBN5	1.82
GO:0032940	secretion by cell	biological_process	14/158	909/18668	2.622e-02	9.506e-02	14	PIK3CG EP300 ADRA2C S100A13 PPFIA1 FBLN1 AACS BANK1 KCNS3 HCK PRKCE RAPGEF4 SYT8 BMP6	1.82
GO:0050673	epithelial cell proliferation	biological_process	5/158	325/18668	1.248e-01	2.340e-01	5	RREB1 FOXN1 PTPRK BMP6 FGF18	1.82
GO:0000989	transcription factor binding transcription factor activity	molecular_function	9/158	588/18668	6.380e-02	1.554e-01	9	SKI DR1 NR1I3 EP300 WBP2 TRIB3 MYCBP TGIF1 ESRRB	1.81
GO:0006873	cellular ion homeostasis	biological_process	8/158	521/18668	7.447e-02	1.694e-01	8	PLCE1 PIK3CG ATP2B2 NEDD4L PRKCE GRM1 ADRA1B BMP6	1.81
GO:0000904	cell morphogenesis involved in differentiation	biological_process	16/158	1050/18668	2.062e-02	8.184e-02	16	EP300 RASA3 FBLN1 FGF18 DSCAML1 RREB1 ESRRB SPTBN5 MYH11 CYFIP1 CDH4 ABLIM2 ATP8A2 CNTN4 ITGA1 POU4F3	1.80
GO:0006413	translational initiation	biological_process	4/158	262/18668	1.523e-01	2.659e-01	4	MRPL20 MRPL1 EIF2S2 BANK1	1.80
GO:0000988	protein binding transcription factor activity	molecular_function	9/158	592/18668	6.628e-02	1.575e-01	9	SKI DR1 NR1I3 EP300 WBP2 TRIB3 MYCBP TGIF1 ESRRB	1.80
GO:0032990	cell part morphogenesis	biological_process	17/158	1118/18668	1.790e-02	7.609e-02	17	KIRREL3 EP300 RASA3 FGF18 DSCAML1 RREB1 SPTBN5 MYH11 CYFIP1 CDH4 ABLIM2 DYNLL1 ATP8A2 CNTN4 ITGA1 POU4F3 ABI1	1.80
GO:0048878	chemical homeostasis	biological_process	15/158	985/18668	2.438e-02	8.961e-02	15	PLCE1 PASK PIK3CG EP300 ATP2B2 AACS NEDD4L PRKCE IDUA ACSM3 GRM1 FLG2 ADRA1B WNT7B BMP6	1.80
GO:0044212	transcription regulatory region DNA binding	molecular_function	12/158	793/18668	4.163e-02	1.223e-01	12	HLTF FOXK1 NR1I3 EP300 WBP2 TCF7L1 FOXK2 HIVEP2 RREB1 TGIF1 POU4F3 ESRRB	1.79
GO:0051247	positive regulation of protein metabolic process	biological_process	19/158	1259/18668	1.405e-02	6.789e-02	19	PASK EP300 RASA3 ATP2B2 MAP2K3 FGF18 GRM1 MDFI SPTBN5 BMP6 PLCE1 PIK3CG ADRA2C WBP2 TRIB3 CYR61 CCNY ITGA1 ABI1	1.78
GO:0000975	regulatory region DNA binding	molecular_function	12/158	797/18668	4.312e-02	1.237e-01	12	HLTF FOXK1 NR1I3 EP300 WBP2 TCF7L1 FOXK2 HIVEP2 RREB1 TGIF1 POU4F3 ESRRB	1.78
GO:0030182	neuron differentiation	biological_process	22/158	1460/18668	8.997e-03	5.463e-02	22	MDGA1 KIRREL3 EP300 RASA3 FGF18 DSCAML1 TGIF1 FZD2 MAGI2 SPTBN5 BMP6 MYH11 CYFIP1 ADRA2C CDH4 OTP ABLIM2 ATP8A2 CNTN4 ITGA1 POU4F3 WNT7B	1.78
GO:0051020	GTPase binding	molecular_function	4/158	266/18668	1.599e-01	2.765e-01	4	PLCE1 CYFIP1 RAPGEF4 GRASP	1.78
GO:0007169	transmembrane receptor protein tyrosine kinase signaling pathway	biological_process	14/158	931/18668	3.169e-02	1.060e-01	14	PLCE1 MYH11 CYFIP1 ADRA2C RASA3 TRIB3 FGF18 ZFYVE28 HCK PRKCE ITGA1 PTPRE ABI1 SPTBN5	1.78
GO:0001654	eye development	biological_process	5/158	331/18668	1.336e-01	2.448e-01	5	SKI ATP8A2 TGIF1 WNT7B BMP6	1.78
GO:0030900	forebrain development	biological_process	6/158	399/18668	1.152e-01	2.211e-01	6	SKI MDGA1 ATIC OTP WNT7B DYNLL1	1.78
GO:0045088	regulation of innate immune response	biological_process	6/158	400/18668	1.164e-01	2.231e-01	6	HCK PRKCE EP300 IFNAR2 MAP2K3 HLA-B	1.77
GO:0032269	negative regulation of cellular protein metabolic process	biological_process	9/158	602/18668	7.278e-02	1.686e-01	9	SKI PASK SAMSN1 TRIB3 ATP2B2 FBLN1 BANK1 ZFYVE28 SOCS6	1.77
GO:0051345	positive regulation of hydrolase activity	biological_process	12/158	799/18668	4.387e-02	1.257e-01	12	PLCE1 ST5 RASA3 FBLN1 PRKCE CYR61 RAPGEF4 RGS18 RGS7 ITGA1 MAGI2 CASP7	1.77
GO:0055065	metal ion homeostasis	biological_process	8/158	536/18668	8.616e-02	1.846e-01	8	PLCE1 PIK3CG ATP2B2 NEDD4L PRKCE GRM1 ADRA1B BMP6	1.76
GO:0051493	regulation of cytoskeleton organization	biological_process	6/158	403/18668	1.201e-01	2.283e-01	6	HCK PRKCE CYFIP1 EP300 PPFIA1 SPTBN5	1.76
GO:0044344	cellular response to fibroblast growth factor stimulus	biological_process	5/158	335/18668	1.396e-01	2.520e-01	5	PRKCE RASA3 TRIB3 SPTBN5 FGF18	1.76
GO:0008286	insulin receptor signaling pathway	biological_process	5/158	336/18668	1.412e-01	2.542e-01	5	RASA3 TRIB3 PTPRE SPTBN5 FGF18	1.76
GO:0019900	kinase binding	molecular_function	8/158	540/18668	8.947e-02	1.888e-01	8	SKI PASK EP300 TRIB3 MAP2K3 PTPRK IFNAR2 CCNY	1.75
GO:0009966	regulation of signal transduction	biological_process	38/158	2571/18668	1.164e-03	3.076e-02	38	SKI EP300 TCF7L1 IFNAR2 GRM1 ADRA1B MDFI SPTBN5 PIK3CG ADRA2C DYNLL1 BANK1 NEDD4L PRKCE EEF1D RGS7 CCNY ITGA1 PTPRE WNT7B ST5 RASA3 ATP2B2 MAP2K3 FBLN1 FGF18 ZFYVE28 SOCS6 TGIF1 FZD2 MAGI2 BMP6 PLCE1 TRIB3 S100A13 CYR61 RGS18 ADAMTSL2	1.75
GO:0038179	neurotrophin signaling pathway	biological_process	6/158	404/18668	1.213e-01	2.303e-01	6	PRKCE RASA3 TRIB3 MAGI2 SPTBN5 FGF18	1.75
GO:0043565	sequence-specific DNA binding	molecular_function	15/158	1018/18668	3.202e-02	1.048e-01	15	HLTF FOXK1 NR1I3 EP300 WBP2 OTP TCF7L1 HOXB7 FOXK2 HIVEP2 RREB1 TGIF1 FOXN1 POU4F3 ESRRB	1.74
GO:0048545	response to steroid hormone	biological_process	6/158	408/18668	1.263e-01	2.364e-01	6	NR1I3 EP300 WBP2 AACS ESRRB BMP6	1.74
GO:0018193	peptidyl-amino acid modification	biological_process	16/158	1089/18668	2.833e-02	9.868e-02	16	DR1 PASK EP300 ST3GAL6 SAMSN1 ATP2B2 MAP2K3 CIT ZFYVE28 ADRA2C WBP2 TTC9 HCK STT3A PRKCE ABI1	1.74
GO:0046873	metal ion transmembrane transporter activity	molecular_function	6/158	407/18668	1.251e-01	2.345e-01	6	KCNS3 KCNJ6 KCNH6 RASA3 ATP2B2 SLC6A18	1.74
GO:0071774	response to fibroblast growth factor	biological_process	5/158	340/18668	1.474e-01	2.603e-01	5	PRKCE RASA3 TRIB3 SPTBN5 FGF18	1.74
GO:0050776	regulation of immune response	biological_process	15/158	1018/18668	3.202e-02	1.048e-01	15	CYFIP1 EP300 SAMSN1 RASA3 TRIB3 MAP2K3 FGF18 HCK PRKCE MICB IFNAR2 ABI1 SPTBN5 HLA-DQA1 HLA-B	1.74
GO:0050678	regulation of epithelial cell proliferation	biological_process	4/158	272/18668	1.717e-01	2.893e-01	4	RREB1 PTPRK BMP6 FGF18	1.74
GO:0015077	monovalent inorganic cation transmembrane transporter activity	molecular_function	5/158	341/18668	1.490e-01	2.629e-01	5	KCNS3 KCNJ6 KCNH6 SLC6A18 NHEDC2	1.73
GO:0048699	generation of neurons	biological_process	23/158	1571/18668	1.083e-02	5.937e-02	23	SKI MDGA1 KIRREL3 EP300 RASA3 FGF18 DSCAML1 TGIF1 FZD2 MAGI2 SPTBN5 BMP6 MYH11 CYFIP1 ADRA2C CDH4 OTP ABLIM2 ATP8A2 CNTN4 ITGA1 POU4F3 WNT7B	1.73
GO:0043623	cellular protein complex assembly	biological_process	7/158	477/18668	1.093e-01	2.157e-01	7	HCK MYH11 HEATR2 PRKCE CYFIP1 C2ORF62 SPTBN5	1.73
GO:0034220	ion transmembrane transport	biological_process	13/158	886/18668	4.442e-02	1.269e-01	13	PASK KCNJ6 RASA3 ATP2B2 KCNS3 NEDD4L PRKCE KCNH6 ATP10D CLCNKB SLC6A18 NHEDC2 SLC7A5	1.73
GO:0010638	positive regulation of organelle organization	biological_process	6/158	409/18668	1.276e-01	2.381e-01	6	HCK PRKCE CYFIP1 EP300 WBP2 DYNLL1	1.73
GO:0009416	response to light stimulus	biological_process	5/158	343/18668	1.522e-01	2.660e-01	5	ATP8A2 EP300 PTPRK RRH ADRA1B	1.72
GO:0043269	regulation of ion transport	biological_process	8/158	549/18668	9.723e-02	1.991e-01	8	PASK KCNJ6 ATP2B2 KCNS3 ATP8A2 NEDD4L PRKCE KCNH6	1.72
GO:0000981	sequence-specific DNA binding RNA polymerase II transcription factor activity	molecular_function	9/158	617/18668	8.334e-02	1.820e-01	9	HLTF FOXK1 NR1I3 EP300 FOXK2 TGIF1 FOXN1 POU4F3 ESRRB	1.72
GO:0001775	cell activation	biological_process	14/158	960/18668	4.020e-02	1.191e-01	14	GIMAP1 PIK3CG EP300 SAMSN1 ADRA2C S100A13 BANK1 PRKCE MICB RAPGEF4 SOCS6 FOXN1 PTPRE HLA-DQA1	1.72
GO:0032268	regulation of cellular protein metabolic process	biological_process	26/158	1787/18668	7.720e-03	5.111e-02	26	SKI PASK EP300 SAMSN1 RASA3 ATP2B2 MAP2K3 FBLN1 FGF18 ZFYVE28 SOCS6 GRM1 MDFI SPTBN5 BMP6 PLCE1 PIK3CG ADRA2C WBP2 TRIB3 BANK1 PRKCE CYR61 CCNY ITGA1 ABI1	1.72
GO:0000978	RNA polymerase II core promoter proximal region sequence-specific DNA binding	molecular_function	5/158	343/18668	1.522e-01	2.660e-01	5	HLTF EP300 TGIF1 POU4F3 FOXK2	1.72
GO:0023051	regulation of signaling	biological_process	42/158	2889/18668	9.247e-04	2.633e-02	42	SKI EP300 TCF7L1 KCNS3 RAPGEF4 IFNAR2 GRM1 ADRA1B MDFI SPTBN5 PIK3CG ADRA2C DYNLL1 BANK1 NEDD4L PRKCE EEF1D RGS7 CCNY ITGA1 PTPRE WNT7B ST5 RASA3 ATP2B2 MAP2K3 FBLN1 FGF18 ZFYVE28 SOCS6 TGIF1 FZD2 MAGI2 BMP6 PLCE1 TRIB3 S100A13 AACS CNTN4 CYR61 RGS18 ADAMTSL2	1.72
GO:0051146	striated muscle cell differentiation	biological_process	4/158	277/18668	1.818e-01	2.999e-01	4	SKI MYH11 TMTC3 EP300	1.71
GO:0016887	ATPase activity	molecular_function	6/158	415/18668	1.355e-01	2.472e-01	6	HLTF ATP8A2 ASCC3 ATP10D ATP2B2 CHD6	1.71
GO:0015711	organic anion transport	biological_process	6/158	415/18668	1.355e-01	2.472e-01	6	ATP8A2 PRELID2 ATP10D SLC6A18 PPFIA1 SLC7A5	1.71
GO:1902532	negative regulation of intracellular signal transduction	biological_process	6/158	414/18668	1.341e-01	2.455e-01	6	SOCS6 RASA3 ATP2B2 MAGI2 FBLN1 BANK1	1.71
GO:0046903	secretion	biological_process	15/158	1034/18668	3.634e-02	1.135e-01	15	PASK EP300 FBLN1 KCNS3 RAPGEF4 BMP6 PIK3CG ADRA2C S100A13 PPFIA1 AACS BANK1 HCK PRKCE SYT8	1.71
GO:0016310	phosphorylation	biological_process	30/158	2074/18668	4.888e-03	4.217e-02	30	EP300 SAMSN1 GRM1 ADRA1B MDFI SPTBN5 PIK3CG ADRA2C AK3 DYNLL1 BANK1 PRKCE CCNY ITGA1 ABI1 PASK ST5 RASA3 ATP2B2 MAP2K3 FBLN1 FGF18 ZFYVE28 SOCS6 BMP6 CDK11A PLCE1 TRIB3 HCK CYR61	1.71
GO:0046649	lymphocyte activation	biological_process	9/158	624/18668	8.860e-02	1.884e-01	9	GIMAP1 PIK3CG EP300 SAMSN1 BANK1 MICB SOCS6 FOXN1 HLA-DQA1	1.70
GO:0050778	positive regulation of immune response	biological_process	9/158	627/18668	9.093e-02	1.910e-01	9	CYFIP1 EP300 MAP2K3 HCK PRKCE MICB ABI1 HLA-DQA1 HLA-B	1.70
GO:1902531	regulation of intracellular signal transduction	biological_process	23/158	1606/18668	1.393e-02	6.742e-02	23	ST5 RASA3 ATP2B2 MAP2K3 FBLN1 FGF18 SOCS6 GRM1 MAGI2 ADRA1B MDFI SPTBN5 BMP6 PLCE1 PIK3CG ADRA2C TRIB3 S100A13 BANK1 PRKCE CYR61 EEF1D ITGA1	1.69
GO:0016757	transferase activity, transferring glycosyl groups	molecular_function	4/158	280/18668	1.880e-01	3.072e-01	4	STT3A XXYLT1 ST3GAL6 PARP11	1.69
GO:0009653	anatomical structure morphogenesis	biological_process	39/158	2727/18668	1.845e-03	3.361e-02	39	SKI KIRREL3 FOXK1 EP300 TCF7L1 HOXB7 FOXK2 RREB1 FOXN1 MDFI ESRRB PLCD1 SPTBN5 MYH11 TMTC3 PIK3CG PALM2 DYNLL1 ITGA1 WNT7B ABI1 RASA3 FBLN1 FGF18 DSCAML1 IDUA TGIF1 FZD2 MAGI2 BMP6 CYFIP1 CDH4 ABLIM2 S100A13 HCK ATP8A2 CNTN4 CYR61 POU4F3	1.69
GO:0031325	positive regulation of cellular metabolic process	biological_process	38/158	2654/18668	2.050e-03	3.537e-02	38	SKI FOXK1 EP300 TCF7L1 GNAL FOXK2 RREB1 GRM1 ADRA1B MDFI ESRRB SPTBN5 PIK3CG ADRA2C BANK1 PRKCE CCNY ITGA1 ABI1 PASK ST5 RASA3 ATP2B2 MAP2K3 CHD6 FGF18 FZD2 MAGI2 BMP6 HLTF PLCE1 NR1I3 WBP2 ABLIM2 TRIB3 ZNF462 CYR61 POU4F3	1.69
GO:0016042	lipid catabolic process	biological_process	4/158	282/18668	1.922e-01	3.102e-01	4	PLCE1 PRKCE PIK3CG PLCD1	1.68
GO:0008285	negative regulation of cell proliferation	biological_process	9/158	633/18668	9.570e-02	1.973e-01	9	SKI PTPRK FBLN1 ATP8A2 ITGA1 TGIF1 MAGI2 ABI1 CUL2	1.68
GO:0002758	innate immune response-activating signal transduction	biological_process	4/158	282/18668	1.922e-01	3.102e-01	4	HCK PRKCE EP300 MAP2K3	1.68
GO:0060070	canonical Wnt signaling pathway	biological_process	4/158	281/18668	1.901e-01	3.096e-01	4	CCNY FZD2 TCF7L1 WNT7B	1.68
GO:0009893	positive regulation of metabolic process	biological_process	40/158	2825/18668	1.952e-03	3.428e-02	40	SKI FOXK1 EP300 TCF7L1 GNAL FOXK2 RREB1 GRM1 ADRA1B MDFI ESRRB SPTBN5 PIK3CG ADRA2C BANK1 PRKCE CCNY ITGA1 WNT7B ABI1 PASK ST5 RASA3 ATP2B2 MAP2K3 FBLN1 CHD6 FGF18 FZD2 MAGI2 BMP6 HLTF PLCE1 NR1I3 WBP2 ABLIM2 TRIB3 ZNF462 CYR61 POU4F3	1.67
GO:0009967	positive regulation of signal transduction	biological_process	18/158	1270/18668	2.962e-02	9.997e-02	18	SKI ST5 MAP2K3 FGF18 GRM1 FZD2 ADRA1B MDFI BMP6 PLCE1 PIK3CG ADRA2C S100A13 BANK1 PRKCE CYR61 EEF1D ITGA1	1.67
GO:0045595	regulation of cell differentiation	biological_process	21/158	1491/18668	2.152e-02	8.472e-02	21	SKI EP300 TCF7L1 FBLN1 FGF18 RREB1 TGIF1 FOXN1 MAGI2 ESRRB BMP6 ADRA2C CDH4 OTP TRIB3 ATP8A2 CNTN4 CYR61 ZBTB46 WNT7B HLA-B	1.66
GO:0031012	extracellular matrix	cellular_component	6/158	426/18668	1.505e-01	2.646e-01	6	CYR61 HAPLN4 ADAMTS2 ADAMTSL2 FBLN1 WNT7B	1.66
GO:0006928	cellular component movement	biological_process	27/158	1920/18668	1.047e-02	5.783e-02	27	SKI MDGA1 KIRREL3 RASA3 ATP2B2 FBLN1 FGF18 HEATR2 RREB1 FOXN1 MAGI2 SPTBN5 MYH11 PIK3CG CDH4 ABLIM2 PTPRK DYNLL1 HCK NEDD4L PRKCE CNTN4 CYR61 ITGA1 POU4F3 ABI1 SLC7A5	1.66
GO:0022890	inorganic cation transmembrane transporter activity	molecular_function	7/158	498/18668	1.327e-01	2.434e-01	7	KCNS3 KCNJ6 KCNH6 RASA3 ATP2B2 SLC6A18 NHEDC2	1.66
GO:0006887	exocytosis	biological_process	5/158	356/18668	1.739e-01	2.923e-01	5	HCK RAPGEF4 PIK3CG S100A13 SYT8	1.66
GO:0045944	positive regulation of transcription from RNA polymerase II promoter	biological_process	14/158	999/18668	5.423e-02	1.411e-01	14	HLTF SKI NR1I3 EP300 WBP2 ABLIM2 ZNF462 TCF7L1 CHD6 FOXK2 CYR61 POU4F3 ESRRB BMP6	1.66
GO:0006357	regulation of transcription from RNA polymerase II promoter	biological_process	25/158	1778/18668	1.339e-02	6.890e-02	25	SKI DR1 FOXK1 EP300 ATP2B2 TCF7L1 CHD6 FOXK2 RREB1 IFNAR2 TGIF1 FOXN1 MDFI ESRRB BMP6 HLTF NR1I3 WBP2 ABLIM2 TRIB3 ZNF462 NEDD4L CYR61 POU4F3 CUL2	1.66
GO:0016032	viral process	biological_process	11/158	790/18668	8.285e-02	1.813e-01	11	CCDC86 EP300 FBLN1 DYNLL1 HCK NEDD4L RAB1B MICB ABI1 HLA-B CUL2	1.65
GO:0022008	neurogenesis	biological_process	23/158	1650/18668	1.883e-02	7.890e-02	23	SKI MDGA1 KIRREL3 EP300 RASA3 FGF18 DSCAML1 TGIF1 FZD2 MAGI2 SPTBN5 BMP6 MYH11 CYFIP1 ADRA2C CDH4 OTP ABLIM2 ATP8A2 CNTN4 ITGA1 POU4F3 WNT7B	1.65
GO:0045893	positive regulation of transcription, DNA-templated	biological_process	18/158	1291/18668	3.436e-02	1.115e-01	18	SKI FOXK1 EP300 MAP2K3 TCF7L1 CHD6 FOXK2 RREB1 FZD2 ESRRB BMP6 HLTF NR1I3 WBP2 ABLIM2 ZNF462 CYR61 POU4F3	1.65
GO:0031175	neuron projection development	biological_process	15/158	1075/18668	4.942e-02	1.336e-01	15	KIRREL3 EP300 RASA3 FGF18 DSCAML1 MAGI2 SPTBN5 MYH11 CYFIP1 CDH4 ABLIM2 ATP8A2 CNTN4 ITGA1 POU4F3	1.65
GO:0042060	wound healing	biological_process	10/158	721/18668	9.619e-02	1.978e-01	10	PIK3CG ADRA2C AK3 ATP2B2 FBLN1 PRKCE CYR61 RAPGEF4 ITGA1 SLC7A5	1.64
GO:0006066	alcohol metabolic process	biological_process	5/158	361/18668	1.827e-01	3.012e-01	5	PLCE1 OSBPL1A COQ3 PLCD1 BMP6	1.64
GO:0010628	positive regulation of gene expression	biological_process	20/158	1438/18668	2.760e-02	9.648e-02	20	SKI FOXK1 EP300 MAP2K3 TCF7L1 FBLN1 CHD6 FOXK2 RREB1 FZD2 ESRRB BMP6 HLTF NR1I3 WBP2 ABLIM2 ZNF462 CYR61 POU4F3 WNT7B	1.64
GO:0030155	regulation of cell adhesion	biological_process	5/158	360/18668	1.809e-01	2.999e-01	5	PRKCE CYR61 RREB1 PIK3CG FBLN1	1.64
GO:0014070	response to organic cyclic compound	biological_process	11/158	792/18668	8.413e-02	1.835e-01	11	NR1I3 PIK3CG EP300 WBP2 ATP2B2 AACS GNAL PRKCE ADRA1B ESRRB BMP6	1.64
GO:0002218	activation of innate immune response	biological_process	4/158	289/18668	2.073e-01	3.272e-01	4	HCK PRKCE EP300 MAP2K3	1.64
GO:0007423	sensory organ development	biological_process	7/158	504/18668	1.400e-01	2.525e-01	7	SKI ATP8A2 TGIF1 FZD2 POU4F3 WNT7B BMP6	1.64
GO:0043010	camera-type eye development	biological_process	4/158	289/18668	2.073e-01	3.272e-01	4	SKI ATP8A2 TGIF1 WNT7B	1.64
GO:0007420	brain development	biological_process	9/158	652/18668	1.119e-01	2.175e-01	9	SKI MDGA1 KIRREL3 OTP DYNLL1 DSCAML1 CNTN4 ATIC WNT7B	1.63
GO:0035556	intracellular signal transduction	biological_process	37/158	2675/18668	4.145e-03	4.052e-02	37	EP300 RREB1 RAPGEF4 IFNAR2 GRM1 ADRA1B MDFI PLCD1 SPTBN5 CASP7 MYH11 PIK3CG ADRA2C DYNLL1 BANK1 PRKCE EEF1D RGS7 ITGA1 ABI1 CUL2 PASK ST5 RASA3 ATP2B2 MAP2K3 FBLN1 FGF18 SOCS6 MAGI2 BMP6 PLCE1 CYFIP1 TRIB3 S100A13 CYR61 RAB1B	1.63
GO:0008134	transcription factor binding	molecular_function	7/158	509/18668	1.462e-01	2.604e-01	7	SKI DR1 EEF1D EP300 MDFI CHD6 ESRRB	1.62
GO:0050801	ion homeostasis	biological_process	9/158	657/18668	1.164e-01	2.231e-01	9	PLCE1 PASK PIK3CG ATP2B2 NEDD4L PRKCE GRM1 ADRA1B BMP6	1.62
GO:0042110	T cell activation	biological_process	6/158	437/18668	1.666e-01	2.824e-01	6	GIMAP1 MICB PIK3CG SOCS6 FOXN1 HLA-DQA1	1.62
GO:0002682	regulation of immune system process	biological_process	21/158	1530/18668	2.798e-02	9.758e-02	21	EP300 SAMSN1 RASA3 MAP2K3 FGF18 IFNAR2 SOCS6 FOXN1 SPTBN5 HLA-DQA1 CYFIP1 CHAF1B TRIB3 BANK1 HCK PRKCE MICB ZBTB46 PTPRE ABI1 HLA-B	1.62
GO:0007155	cell adhesion	biological_process	15/158	1094/18668	5.656e-02	1.431e-01	15	FBLN1 DSCAML1 RREB1 PIK3CG CDH4 HAPLN4 PTPRK PPFIA1 CNTNAP5 HCK PRKCE CNTN4 CYR61 ITGA1 WNT7B	1.62
GO:0000987	core promoter proximal region sequence-specific DNA binding	molecular_function	5/158	364/18668	1.881e-01	3.072e-01	5	HLTF EP300 TGIF1 POU4F3 FOXK2	1.62
GO:0070201	regulation of establishment of protein localization	biological_process	7/158	515/18668	1.538e-01	2.682e-01	7	EP300 PPFIA1 FBLN1 DYNLL1 BANK1 MDFI BMP6	1.61
GO:0019725	cellular homeostasis	biological_process	10/158	733/18668	1.056e-01	2.110e-01	10	PLCE1 PIK3CG EP300 ATP2B2 AACS NEDD4L PRKCE GRM1 ADRA1B BMP6	1.61
GO:0001159	core promoter proximal region DNA binding	molecular_function	5/158	366/18668	1.917e-01	3.096e-01	5	HLTF EP300 TGIF1 POU4F3 FOXK2	1.61
GO:0015629	actin cytoskeleton	cellular_component	6/158	443/18668	1.757e-01	2.950e-01	6	HCK MYH11 ABLIM2 SEPT9 C2ORF62 SPTBN5	1.60
GO:0050793	regulation of developmental process	biological_process	28/158	2072/18668	1.546e-02	7.232e-02	28	SKI EP300 TCF7L1 HOXB7 RREB1 FOXN1 ESRRB PALM2 ADRA2C OTP WNT7B MDGA1 FBLN1 FGF18 TGIF1 FZD2 MAGI2 BMP6 CYFIP1 CDH4 TRIB3 S100A13 HCK ATP8A2 CNTN4 CYR61 ZBTB46 HLA-B	1.60
GO:0007010	cytoskeleton organization	biological_process	14/158	1032/18668	6.869e-02	1.625e-01	14	EP300 SYNE1 SPTBN5 PLCE1 MYH11 CYFIP1 ABLIM2 PPFIA1 C2ORF62 DYNLL1 HCK ATP8A2 PRKCE ABI1	1.60
GO:0008283	cell proliferation	biological_process	26/158	1918/18668	1.841e-02	7.769e-02	26	SKI FBLN1 FGF18 RREB1 ASCC3 IFNAR2 TGIF1 FOXN1 MAGI2 ADRA1B ESRRB PLCD1 BMP6 PLCE1 EIF2S2 PIK3CG OTP S100A13 PTPRK HCK ATP8A2 CYR61 ITGA1 WNT7B ABI1 CUL2	1.60
GO:0006366	transcription from RNA polymerase II promoter	biological_process	27/158	1997/18668	1.708e-02	7.590e-02	27	SKI DR1 FOXK1 EP300 ATP2B2 SFRS9 TCF7L1 CHD6 FOXK2 RREB1 IFNAR2 TGIF1 FOXN1 MDFI ESRRB BMP6 HLTF NR1I3 WBP2 ABLIM2 TRIB3 ZNF462 HIVEP2 NEDD4L CYR61 POU4F3 CUL2	1.60
GO:0005764	lysosome	cellular_component	7/158	520/18668	1.604e-01	2.772e-01	7	PIK3CG S100A13 HCK OSBPL1A IDUA GALNS HLA-DQA1	1.59
GO:0005261	cation channel activity	molecular_function	4/158	297/18668	2.253e-01	3.452e-01	4	KCNS3 KCNJ6 KCNH6 RASA3	1.59
GO:0048468	cell development	biological_process	30/158	2236/18668	1.377e-02	6.676e-02	30	SKI KIRREL3 EP300 TCF7L1 RREB1 ESRRB SPTBN5 MYH11 TMTC3 ADRA2C OTP ITGA1 WNT7B ABI1 RASA3 FBLN1 FGF18 DSCAML1 TGIF1 FZD2 MAGI2 BMP6 CYFIP1 CDH4 ABLIM2 ATP8A2 CNTN4 CYR61 RAB1B POU4F3	1.59
GO:0017111	nucleoside-triphosphatase activity	molecular_function	10/158	741/18668	1.121e-01	2.176e-01	10	HLTF MYH11 ATP2B2 SEPT9 CHD6 DYNLL1 GNAL ATP8A2 ASCC3 ATP10D	1.59
GO:0030522	intracellular receptor signaling pathway	biological_process	4/158	300/18668	2.322e-01	3.534e-01	4	NR1I3 EP300 TGIF1 ESRRB	1.58
GO:0060341	regulation of cellular localization	biological_process	14/158	1045/18668	7.509e-02	1.703e-01	14	EP300 FBLN1 KCNS3 RAPGEF4 MAGI2 MDFI BMP6 ADRA2C PPFIA1 AACS DYNLL1 BANK1 NEDD4L PRKCE	1.58
GO:0003682	chromatin binding	molecular_function	6/158	448/18668	1.836e-01	3.024e-01	6	SKI CHAF1B EP300 WBP2 TGIF1 TCF7L1	1.58
GO:0008047	enzyme activator activity	molecular_function	6/158	451/18668	1.883e-01	3.073e-01	6	PRKCE RGS18 RGS7 RASA3 FBLN1 ABI1	1.57
GO:0051259	protein oligomerization	biological_process	6/158	452/18668	1.900e-01	3.096e-01	6	SKI KCNS3 C1QTNF7 SEPT9 MAGI2 SPTBN5	1.57
GO:0048666	neuron development	biological_process	16/158	1208/18668	6.611e-02	1.596e-01	16	KIRREL3 EP300 RASA3 FGF18 DSCAML1 FZD2 MAGI2 SPTBN5 MYH11 CYFIP1 CDH4 ABLIM2 ATP8A2 CNTN4 ITGA1 POU4F3	1.56
GO:0048513	organ development	biological_process	40/158	3027/18668	6.458e-03	4.747e-02	40	SKI KIRREL3 FOXK1 EP300 TCF7L1 HOXB7 RREB1 FOXN1 ADRA1B MDFI ESRRB PLCD1 MYH11 TMTC3 EIF2S2 OTP DYNLL1 ATIC WNT7B ABI1 MDGA1 GIMAP1 ADAMTS2 FGF18 DSCAML1 IDUA TGIF1 FZD2 MAGI2 BMP6 PLCE1 AACS ATP8A2 CNTN4 CYR61 ADAMTSL2 FLG2 ZBTB46 POU4F3 HLA-B	1.56
GO:0045087	innate immune response	biological_process	15/158	1133/18668	7.356e-02	1.684e-01	15	EP300 RASA3 MAP2K3 FGF18 IFNAR2 SPTBN5 HLA-DQA1 CYFIP1 PIK3CG TRIB3 HCK PRKCE MICB ABI1 HLA-B	1.56
GO:0010243	response to organonitrogen compound	biological_process	12/158	910/18668	1.032e-01	2.070e-01	12	PIK3CG EP300 RASA3 TRIB3 ATP2B2 AACS GNAL FGF18 PRKCE PTPRE ADRA1B SPTBN5	1.56
GO:0005996	monosaccharide metabolic process	biological_process	4/158	305/18668	2.440e-01	3.670e-01	4	PFKP PRKCE ADRA1B OTOG	1.55
GO:0007267	cell-cell signaling	biological_process	17/158	1299/18668	6.572e-02	1.588e-01	17	MDGA1 KCNJ6 GNAL FGF18 KCNS3 RAPGEF4 GRM1 FZD2 ADRA1B BMP6 ADRA2C PPFIA1 AACS PRKCE CNTN4 CYR61 KCNH6	1.55
GO:0051248	negative regulation of protein metabolic process	biological_process	9/158	690/18668	1.495e-01	2.632e-01	9	SKI PASK SAMSN1 TRIB3 ATP2B2 FBLN1 BANK1 ZFYVE28 SOCS6	1.54
GO:0002443	leukocyte mediated immunity	biological_process	4/158	308/18668	2.512e-01	3.725e-01	4	MICB PIK3CG S100A13 HLA-B	1.53
GO:0030030	cell projection organization	biological_process	19/158	1471/18668	6.060e-02	1.499e-01	19	KIRREL3 EP300 RASA3 FGF18 DSCAML1 RREB1 MAGI2 SPTBN5 MYH11 CYFIP1 CDH4 ABLIM2 C2ORF62 DYNLL1 ATP8A2 CNTN4 ITGA1 POU4F3 ABI1	1.53
GO:0007507	heart development	biological_process	6/158	462/18668	2.065e-01	3.267e-01	6	PLCE1 MYH11 CYR61 EP300 FZD2 ADRA1B	1.53
GO:0034622	cellular macromolecular complex assembly	biological_process	11/158	850/18668	1.277e-01	2.381e-01	11	MYH11 CYFIP1 CHAF1B EP300 SFRS9 C2ORF62 HCK MRPL20 HEATR2 PRKCE SPTBN5	1.53
GO:0017076	purine nucleotide binding	molecular_function	24/158	1853/18668	3.729e-02	1.142e-01	24	GIMAP1 PASK ATP2B2 MAP2K3 SEPT9 CHD6 GNAL RAPGEF4 ASCC3 ATP10D CDK11A GIMAP4 HLTF MYH11 PFKP PIK3CG AK3 TRIB3 AACS HCK ATP8A2 PRKCE RAB1B ACSM3	1.53
GO:0005912	adherens junction	cellular_component	6/158	467/18668	2.151e-01	3.345e-01	6	HCK CYFIP1 ITGA1 FZD2 PTPRK PPFIA1	1.52
GO:0005929	cilium	cellular_component	6/158	467/18668	2.151e-01	3.345e-01	6	ATP8A2 HEATR2 ATP2B2 PTPRK DYNLL1 SPTBN5	1.52
GO:0006820	anion transport	biological_process	7/158	544/18668	1.941e-01	3.121e-01	7	PRELID2 PPFIA1 ATP8A2 ATP10D CLCNKB SLC6A18 SLC7A5	1.52
GO:0050790	regulation of catalytic activity	biological_process	29/158	2254/18668	2.572e-02	9.394e-02	29	EP300 GNAL RAPGEF4 GRM1 MDFI SPTBN5 CASP7 PIK3CG ADRA2C PRKCE RGS7 CCNY ITGA1 ABI1 PASK ST5 RASA3 ATP2B2 MAP2K3 FBLN1 FGF18 ZFYVE28 SOCS6 MAGI2 RIMBP2 PLCE1 TRIB3 CYR61 RGS18	1.52
GO:0006935	chemotaxis	biological_process	11/158	856/18668	1.329e-01	2.436e-01	11	MYH11 PIK3CG CDH4 RASA3 ABLIM2 FGF18 CNTN4 CYR61 ITGA1 POU4F3 SPTBN5	1.52
GO:0005925	focal adhesion	cellular_component	5/158	389/18668	2.362e-01	3.580e-01	5	HCK CYFIP1 ITGA1 FZD2 PPFIA1	1.52
GO:0051249	regulation of lymphocyte activation	biological_process	5/158	390/18668	2.382e-01	3.609e-01	5	SOCS6 SAMSN1 FOXN1 HLA-DQA1 BANK1	1.51
GO:0071417	cellular response to organonitrogen compound	biological_process	8/158	626/18668	1.817e-01	2.999e-01	8	PIK3CG EP300 RASA3 TRIB3 ATP2B2 FGF18 PTPRE SPTBN5	1.51
GO:0010817	regulation of hormone levels	biological_process	6/158	471/18668	2.220e-01	3.418e-01	6	KCNS3 PRKCE RAPGEF4 ADRA2C AACS BMP6	1.51
GO:0035639	purine ribonucleoside triphosphate binding	molecular_function	23/158	1802/18668	4.733e-02	1.311e-01	23	GIMAP1 PASK ATP2B2 MAP2K3 SEPT9 CHD6 GNAL ASCC3 ATP10D CDK11A GIMAP4 HLTF MYH11 PFKP PIK3CG AK3 TRIB3 AACS HCK ATP8A2 PRKCE RAB1B ACSM3	1.51
GO:0032880	regulation of protein localization	biological_process	8/158	624/18668	1.791e-01	2.983e-01	8	EP300 PPFIA1 FBLN1 DYNLL1 BANK1 NEDD4L MDFI BMP6	1.51
GO:0005759	mitochondrial matrix	cellular_component	5/158	390/18668	2.382e-01	3.609e-01	5	MRPL20 COQ3 D2HGDH ACSM3 AK3	1.51
GO:0032869	cellular response to insulin stimulus	biological_process	5/158	391/18668	2.403e-01	3.616e-01	5	RASA3 TRIB3 PTPRE SPTBN5 FGF18	1.51
GO:0007265	Ras protein signal transduction	biological_process	6/158	470/18668	2.203e-01	3.394e-01	6	PLCE1 CYFIP1 RREB1 RASA3 SPTBN5 FGF18	1.51
GO:0040011	locomotion	biological_process	23/158	1800/18668	4.681e-02	1.300e-01	23	SKI MDGA1 KIRREL3 RASA3 ATP2B2 FBLN1 FGF18 RREB1 FOXN1 MAGI2 SPTBN5 MYH11 PIK3CG CDH4 ABLIM2 PTPRK HCK PRKCE CNTN4 CYR61 ITGA1 POU4F3 SLC7A5	1.51
GO:0001883	purine nucleoside binding	molecular_function	23/158	1815/18668	5.081e-02	1.367e-01	23	GIMAP1 PASK ATP2B2 MAP2K3 SEPT9 CHD6 GNAL ASCC3 ATP10D CDK11A GIMAP4 HLTF MYH11 PFKP PIK3CG AK3 TRIB3 AACS HCK ATP8A2 PRKCE RAB1B ACSM3	1.50
GO:0005924	cell-substrate adherens junction	cellular_component	5/158	394/18668	2.465e-01	3.692e-01	5	HCK CYFIP1 ITGA1 FZD2 PPFIA1	1.50
GO:0038095	Fc-epsilon receptor signaling pathway	biological_process	4/158	315/18668	2.683e-01	3.898e-01	4	RASA3 TRIB3 SPTBN5 FGF18	1.50
GO:0004871	signal transducer activity	molecular_function	21/158	1650/18668	5.781e-02	1.458e-01	21	PASK GNAL IFNAR2 GRM1 FZD2 RRH MAGI2 ADRA1B ESRRB PLCD1 HLA-DQA1 PLCE1 NR1I3 ADRA2C PTPRK PPFIA1 PRKCE EEF1D OR2A5 RGS7 PTPRE	1.50
GO:0006796	phosphate-containing compound metabolic process	biological_process	43/158	3386/18668	9.632e-03	5.730e-02	43	EP300 SAMSN1 CIT GNAL RAPGEF4 GRM1 ADRA1B MDFI PLCD1 SPTBN5 PIK3CG ADRA2C AK3 PTPRK DYNLL1 BANK1 PRKCE ATIC RGS7 CCNY ITGA1 PTPRE ABI1 PASK ST5 RASA3 ATP2B2 MAP2K3 FBLN1 FGF18 ZFYVE28 SOCS6 FZD2 MAGI2 RIMBP2 BMP6 CDK11A PLCE1 PFKP TRIB3 HCK CYR61 RGS18	1.50
GO:0016462	pyrophosphatase activity	molecular_function	10/158	787/18668	1.551e-01	2.703e-01	10	HLTF MYH11 ATP2B2 SEPT9 CHD6 DYNLL1 GNAL ATP8A2 ASCC3 ATP10D	1.50
GO:0042175	nuclear outer membrane-endoplasmic reticulum membrane network	cellular_component	12/158	944/18668	1.290e-01	2.386e-01	12	XXYLT1 GIMAP1 TTC9 CIT SYNE1 CYP4F22 STT3A RAB1B ATP10D FAM69B HLA-DQA1 HLA-B	1.50
GO:0032549	ribonucleoside binding	molecular_function	23/158	1815/18668	5.081e-02	1.367e-01	23	GIMAP1 PASK ATP2B2 MAP2K3 SEPT9 CHD6 GNAL ASCC3 ATP10D CDK11A GIMAP4 HLTF MYH11 PFKP PIK3CG AK3 TRIB3 AACS HCK ATP8A2 PRKCE RAB1B ACSM3	1.50
GO:0046039	GTP metabolic process	biological_process	7/158	550/18668	2.031e-01	3.225e-01	7	PLCE1 ST5 AK3 RASA3 RAPGEF4 RGS18 RGS7	1.50
GO:0040008	regulation of growth	biological_process	8/158	633/18668	1.910e-01	3.104e-01	8	PLCE1 FOXK1 EP300 CDH4 ATP8A2 CYR61 SOCS6 CDK11A	1.49
GO:0008610	lipid biosynthetic process	biological_process	8/158	634/18668	1.924e-01	3.102e-01	8	PLCE1 PIK3CG ST3GAL6 TRIB3 CIT CYR61 ACSM3 BMP6	1.49
GO:0051246	regulation of protein metabolic process	biological_process	28/158	2224/18668	3.612e-02	1.129e-01	28	SKI EP300 SAMSN1 GRM1 MDFI SPTBN5 CASP7 PIK3CG ADRA2C BANK1 NEDD4L PRKCE CCNY ITGA1 ABI1 PASK RASA3 ATP2B2 MAP2K3 FBLN1 FGF18 ZFYVE28 SOCS6 BMP6 PLCE1 WBP2 TRIB3 CYR61	1.49
GO:0030554	adenyl nucleotide binding	molecular_function	19/158	1510/18668	7.570e-02	1.715e-01	19	PASK ATP2B2 MAP2K3 CHD6 RAPGEF4 ASCC3 ATP10D CDK11A HLTF MYH11 PFKP PIK3CG AK3 TRIB3 AACS HCK ATP8A2 PRKCE ACSM3	1.49
GO:0050865	regulation of cell activation	biological_process	6/158	476/18668	2.309e-01	3.518e-01	6	SOCS6 SAMSN1 FOXN1 PTPRE HLA-DQA1 BANK1	1.49
GO:0001882	nucleoside binding	molecular_function	23/158	1822/18668	5.276e-02	1.382e-01	23	GIMAP1 PASK ATP2B2 MAP2K3 SEPT9 CHD6 GNAL ASCC3 ATP10D CDK11A GIMAP4 HLTF MYH11 PFKP PIK3CG AK3 TRIB3 AACS HCK ATP8A2 PRKCE RAB1B ACSM3	1.49
GO:0048870	cell motility	biological_process	16/158	1275/18668	9.928e-02	2.029e-01	16	SKI MDGA1 KIRREL3 ATP2B2 FBLN1 FGF18 RREB1 FOXN1 MAGI2 PIK3CG PTPRK HCK PRKCE CYR61 ITGA1 SLC7A5	1.48
GO:0051047	positive regulation of secretion	biological_process	4/158	319/18668	2.783e-01	4.009e-01	4	PRKCE EP300 AACS BMP6	1.48
GO:0033993	response to lipid	biological_process	10/158	797/18668	1.657e-01	2.829e-01	10	NR1I3 EP300 WBP2 AACS HCK PRKCE MICB WNT7B ESRRB BMP6	1.48
GO:0030055	cell-substrate junction	cellular_component	5/158	398/18668	2.548e-01	3.771e-01	5	HCK CYFIP1 ITGA1 FZD2 PPFIA1	1.48
GO:0043547	positive regulation of GTPase activity	biological_process	6/158	480/18668	2.382e-01	3.609e-01	6	PLCE1 RAPGEF4 RGS18 ST5 RGS7 RASA3	1.48
GO:0000122	negative regulation of transcription from RNA polymerase II promoter	biological_process	9/158	717/18668	1.804e-01	3.003e-01	9	SKI DR1 EP300 TRIB3 NEDD4L RREB1 TGIF1 MDFI BMP6	1.48
GO:0009314	response to radiation	biological_process	6/158	478/18668	2.345e-01	3.567e-01	6	ATP8A2 EEF1D EP300 PTPRK RRH ADRA1B	1.48
GO:0009628	response to abiotic stimulus	biological_process	14/158	1118/18668	1.191e-01	2.267e-01	14	PASK EP300 ATP2B2 GRM1 RRH ADRA1B BMP6 S100A13 PTPRK ATP8A2 PRKCE EEF1D MICB CUL2	1.48
GO:0008284	positive regulation of cell proliferation	biological_process	10/158	802/18668	1.711e-01	2.894e-01	10	OTP S100A13 FBLN1 FGF18 HCK CYR61 RREB1 TGIF1 WNT7B BMP6	1.47
GO:0006325	chromatin organization	biological_process	9/158	722/18668	1.865e-01	3.051e-01	9	HLTF SKI DR1 CHAF1B EP300 WBP2 ZNF462 TCF7L1 CHD6	1.47
GO:0071310	cellular response to organic substance	biological_process	27/158	2172/18668	4.502e-02	1.284e-01	27	SKI EP300 ST3GAL6 IFNAR2 ESRRB SPTBN5 HLA-DQA1 PIK3CG PTPRK NEDD4L PRKCE PTPRE WNT7B RASA3 ATP2B2 FGF18 SOCS6 TGIF1 MAGI2 BMP6 NR1I3 WBP2 TRIB3 AACS HCK ADAMTSL2 HLA-B	1.47
GO:0000139	Golgi membrane	cellular_component	8/158	643/18668	2.048e-01	3.243e-01	8	PLCE1 GIMAP1 ST3GAL6 HS3ST6 ATP8A2 RAB1B HLA-DQA1 HLA-B	1.47
GO:0031324	negative regulation of cellular metabolic process	biological_process	24/158	1923/18668	5.447e-02	1.411e-01	24	SKI DR1 FOXK1 PASK EP300 SAMSN1 ATP2B2 SFRS9 TCF7L1 FBLN1 ZFYVE28 RREB1 SOCS6 TGIF1 ADRA1B MDFI BMP6 NR1I3 PIK3CG TRIB3 PTPRK DYNLL1 BANK1 NEDD4L	1.47
GO:0048011	neurotrophin TRK receptor signaling pathway	biological_process	5/158	401/18668	2.612e-01	3.840e-01	5	PRKCE RASA3 TRIB3 SPTBN5 FGF18	1.47
GO:0005216	ion channel activity	molecular_function	5/158	404/18668	2.677e-01	3.902e-01	5	KCNS3 KCNJ6 KCNH6 RASA3 CLCNKB	1.46
GO:0034504	protein localization to nucleus	biological_process	4/158	324/18668	2.911e-01	4.137e-01	4	EP300 MDFI SYNE1 BMP6	1.46
GO:0048514	blood vessel morphogenesis	biological_process	6/158	486/18668	2.492e-01	3.729e-01	6	CYR61 PIK3CG FOXN1 WNT7B PLCD1 FGF18	1.46
GO:0004175	endopeptidase activity	molecular_function	5/158	404/18668	2.677e-01	3.902e-01	5	TPP2 ADAMTS2 ADAMTSL2 SENP5 CASP7	1.46
GO:0000982	RNA polymerase II core promoter proximal region sequence-specific DNA binding transcription factor activity	molecular_function	4/158	324/18668	2.911e-01	4.137e-01	4	HLTF TGIF1 POU4F3 FOXK2	1.46
GO:0072358	cardiovascular system development	biological_process	11/158	892/18668	1.671e-01	2.831e-01	11	PLCE1 MYH11 PIK3CG EP300 FGF18 CYR61 FZD2 FOXN1 ADRA1B WNT7B PLCD1	1.46
GO:0005524	ATP binding	molecular_function	18/158	1467/18668	1.004e-01	2.038e-01	18	PASK ATP2B2 MAP2K3 CHD6 ASCC3 ATP10D CDK11A HLTF MYH11 PFKP PIK3CG AK3 TRIB3 AACS HCK ATP8A2 PRKCE ACSM3	1.45
GO:0030425	dendrite	cellular_component	5/158	407/18668	2.742e-01	3.958e-01	5	KIRREL3 RGS7 GRM1 PTPRK MAGI2	1.45
GO:0045089	positive regulation of innate immune response	biological_process	4/158	327/18668	2.988e-01	4.219e-01	4	HCK PRKCE EP300 MAP2K3	1.45
GO:0001525	angiogenesis	biological_process	5/158	408/18668	2.764e-01	3.986e-01	5	CYR61 PIK3CG WNT7B PLCD1 FGF18	1.45
GO:0007166	cell surface receptor signaling pathway	biological_process	45/158	3666/18668	1.458e-02	6.965e-02	45	SKI EP300 TCF7L1 GNAL RAPGEF4 IFNAR2 GRM1 ADRA1B MDFI SPTBN5 HLA-DQA1 MYH11 PIK3CG ADRA2C PTPRK NEDD4L PRKCE MICB OR2A5 RGS7 CCNY ITGA1 PTPRE WNT7B ABI1 RASA3 ATP2B2 FBLN1 FGF18 ZFYVE28 SOCS6 TSPAN18 TGIF1 FZD2 RRH MAGI2 BMP6 PLCE1 CYFIP1 TRIB3 HCK CYR61 RGS18 ADAMTSL2 HLA-B	1.45
GO:0061061	muscle structure development	biological_process	7/158	570/18668	2.348e-01	3.561e-01	7	SKI MYH11 TMTC3 FOXK1 EP300 SYNE1 WNT7B	1.45
GO:0051252	regulation of RNA metabolic process	biological_process	44/158	3618/18668	1.812e-02	7.691e-02	44	SKI DR1 FOXK1 EP300 SFRS9 TCF7L1 HOXB7 FOXK2 RREB1 IFNAR2 FOXN1 MDFI ESRRB ASCC2 CHAF1B OTP PTPRK DYNLL1 NEDD4L EEF1D CUL2 ATP2B2 MAP2K3 CHD6 MYCBP ASCC3 TGIF1 FZD2 BMP6 CDK11A HLTF ZNF534 NR1I3 WBP2 ABLIM2 TRIB3 ZNF462 ZNF578 HCK HIVEP2 CYR61 ZBTB46 POU4F3 HRNBP3	1.44
GO:0002376	immune system process	biological_process	32/158	2620/18668	3.838e-02	1.165e-01	32	KIRREL3 EP300 SAMSN1 HOXB7 OSBPL1A TPP2 IFNAR2 FOXN1 SPTBN5 HLA-DQA1 CHAF1B PIK3CG DYNLL1 BANK1 PRKCE MICB ITGA1 PTPRE ABI1 GIMAP1 RASA3 MAP2K3 FGF18 SOCS6 BMP6 CYFIP1 TRIB3 S100A13 HCK ZBTB46 HLA-B SLC7A5	1.44
GO:0006644	phospholipid metabolic process	biological_process	4/158	329/18668	3.041e-01	4.268e-01	4	PLCE1 PIK3CG PLCD1 CIT	1.44
GO:0009888	tissue development	biological_process	20/158	1645/18668	9.336e-02	1.939e-01	20	SKI EP300 TCF7L1 HOXB7 FGF18 RREB1 TGIF1 FZD2 FOXN1 MAGI2 BMP6 MYH11 TMTC3 AACS HCK CYR61 RAB1B ADAMTSL2 POU4F3 WNT7B	1.44
GO:0042127	regulation of cell proliferation	biological_process	18/158	1482/18668	1.086e-01	2.145e-01	18	SKI FBLN1 FGF18 RREB1 TGIF1 MAGI2 PLCD1 BMP6 OTP S100A13 PTPRK HCK ATP8A2 CYR61 ITGA1 WNT7B ABI1 CUL2	1.44
GO:0030855	epithelial cell differentiation	biological_process	7/158	580/18668	2.515e-01	3.727e-01	7	RAB1B FZD2 FOXN1 MAGI2 POU4F3 WNT7B BMP6	1.43
GO:0006355	regulation of transcription, DNA-templated	biological_process	42/158	3499/18668	2.520e-02	9.216e-02	42	SKI DR1 FOXK1 EP300 TCF7L1 HOXB7 FOXK2 RREB1 IFNAR2 FOXN1 MDFI ESRRB ASCC2 CHAF1B OTP PTPRK DYNLL1 NEDD4L EEF1D CUL2 ATP2B2 MAP2K3 CHD6 MYCBP ASCC3 TGIF1 FZD2 BMP6 CDK11A HLTF ZNF534 NR1I3 WBP2 ABLIM2 TRIB3 ZNF462 ZNF578 HCK HIVEP2 CYR61 ZBTB46 POU4F3	1.42
GO:0009725	response to hormone	biological_process	12/158	1009/18668	1.895e-01	3.090e-01	12	NR1I3 EP300 WBP2 RASA3 TRIB3 AACS FGF18 PRKCE PTPRE ESRRB SPTBN5 BMP6	1.41
GO:2001141	regulation of RNA biosynthetic process	biological_process	42/158	3519/18668	2.743e-02	9.601e-02	42	SKI DR1 FOXK1 EP300 TCF7L1 HOXB7 FOXK2 RREB1 IFNAR2 FOXN1 MDFI ESRRB ASCC2 CHAF1B OTP PTPRK DYNLL1 NEDD4L EEF1D CUL2 ATP2B2 MAP2K3 CHD6 MYCBP ASCC3 TGIF1 FZD2 BMP6 CDK11A HLTF ZNF534 NR1I3 WBP2 ABLIM2 TRIB3 ZNF462 ZNF578 HCK HIVEP2 CYR61 ZBTB46 POU4F3	1.41
GO:0001071	nucleic acid binding transcription factor activity	molecular_function	14/158	1177/18668	1.656e-01	2.830e-01	14	FOXK1 EP300 TCF7L1 HOXB7 FOXK2 RREB1 TGIF1 FOXN1 ESRRB HLTF ZNF534 NR1I3 HIVEP2 POU4F3	1.41
GO:1990234	transferase complex	cellular_component	5/158	419/18668	3.011e-01	4.242e-01	5	STT3A DR1 PIK3CG EP300 CHD6	1.41
GO:0003700	sequence-specific DNA binding transcription factor activity	molecular_function	14/158	1177/18668	1.656e-01	2.830e-01	14	FOXK1 EP300 TCF7L1 HOXB7 FOXK2 RREB1 TGIF1 FOXN1 ESRRB HLTF ZNF534 NR1I3 HIVEP2 POU4F3	1.41
GO:0016337	single organismal cell-cell adhesion	biological_process	4/158	335/18668	3.200e-01	4.438e-01	4	CNTN4 CYR61 PIK3CG WNT7B	1.41
GO:0030154	cell differentiation	biological_process	45/158	3778/18668	2.363e-02	8.874e-02	45	SKI KIRREL3 FOXK1 EP300 TCF7L1 HOXB7 SYNE1 FOXK2 RREB1 FOXN1 MDFI ESRRB SPTBN5 MYH11 TMTC3 ADRA2C OTP ITGA1 WNT7B ABI1 MDGA1 GIMAP1 RASA3 FBLN1 FGF18 DSCAML1 TGIF1 FZD2 MAGI2 BMP6 CYFIP1 NR1I3 CDH4 ABLIM2 TRIB3 AACS HCK ATP8A2 CNTN4 CYR61 RAB1B ZBTB46 POU4F3 HLA-B SLC7A5	1.41
GO:0030099	myeloid cell differentiation	biological_process	4/158	334/18668	3.173e-01	4.406e-01	4	EP300 ZBTB46 HOXB7 ABI1	1.41
GO:0005794	Golgi apparatus	cellular_component	16/158	1348/18668	1.471e-01	2.599e-01	16	MDGA1 GIMAP1 KCNJ6 ST3GAL6 SYNE1 KCNS3 ASCC3 HLA-DQA1 PLCE1 HS3ST6 HCK ATP8A2 PRKCE RAB1B WNT7B HLA-B	1.40
GO:0010557	positive regulation of macromolecule biosynthetic process	biological_process	18/158	1514/18668	1.277e-01	2.381e-01	18	SKI FOXK1 EP300 MAP2K3 TCF7L1 CHD6 FOXK2 RREB1 FZD2 ESRRB BMP6 HLTF NR1I3 WBP2 ABLIM2 ZNF462 CYR61 POU4F3	1.40
GO:0016311	dephosphorylation	biological_process	5/158	423/18668	3.103e-01	4.332e-01	5	ITGA1 PTPRE PTPRK MAGI2 RIMBP2	1.40
GO:0045892	negative regulation of transcription, DNA-templated	biological_process	13/158	1095/18668	1.790e-01	2.983e-01	13	SKI DR1 FOXK1 EP300 TCF7L1 RREB1 TGIF1 MDFI BMP6 NR1I3 TRIB3 PTPRK NEDD4L	1.40
GO:0005789	endoplasmic reticulum membrane	cellular_component	11/158	927/18668	2.052e-01	3.248e-01	11	XXYLT1 GIMAP1 TTC9 CIT CYP4F22 STT3A RAB1B ATP10D FAM69B HLA-DQA1 HLA-B	1.40
GO:0030135	coated vesicle	cellular_component	4/158	337/18668	3.253e-01	4.494e-01	4	IDUA FZD2 HLA-DQA1 HLA-B	1.40
GO:0043254	regulation of protein complex assembly	biological_process	4/158	339/18668	3.307e-01	4.541e-01	4	HCK PRKCE CYFIP1 SPTBN5	1.39
GO:0031328	positive regulation of cellular biosynthetic process	biological_process	19/158	1619/18668	1.323e-01	2.437e-01	19	SKI FOXK1 EP300 MAP2K3 TCF7L1 CHD6 GNAL FOXK2 RREB1 FZD2 ESRRB BMP6 HLTF NR1I3 WBP2 ABLIM2 ZNF462 CYR61 POU4F3	1.39
GO:0005886	plasma membrane	cellular_component	57/158	4852/18668	1.514e-02	7.162e-02	57	KIRREL3 OTOG GNAL RAPGEF4 GRM1 GRASP SPTBN5 HLA-DQA1 PIK3CG PALM2 PTPRK DYNLL1 NEDD4L PRKCE MICB ITGA1 ABI1 PASK KCNJ6 RASA3 ATP2B2 DSCAML1 SOCS6 ATP10D TSPAN18 CLCNKB RRH RIMBP2 HCK SLC7A5 SYNE1 KCNS3 IFNAR2 ADRA1B PLCD1 ADRA2C OR2A5 RGS7 CCNY PTPRE WNT7B UNC93A SYT8 MDGA1 FZD2 SLC6A18 MAGI2 PLCE1 CDH4 TRIB3 C2ORF62 ATP8A2 CNTN4 RGS18 KCNH6 GSG1L HLA-B	1.39
GO:0005509	calcium ion binding	molecular_function	8/158	680/18668	2.605e-01	3.832e-01	8	HPCAL1 CDH4 S100A13 FBLN1 ZZEF1 FLG2 PLCD1 SYT8	1.39
GO:0043168	anion binding	molecular_function	31/158	2638/18668	6.428e-02	1.559e-01	31	MOSC2 GNAL OSBPL1A RAPGEF4 PLCD1 GIMAP4 MYH11 PIK3CG AK3 PRKCE D2HGDH SYT8 GIMAP1 PASK ATP2B2 MAP2K3 SEPT9 CHD6 ZFYVE28 ASCC3 ATP10D CDK11A HLTF PFKP TRIB3 AACS HCK ATP8A2 CYR61 RAB1B ACSM3	1.39
GO:0032403	protein complex binding	molecular_function	10/158	851/18668	2.302e-01	3.509e-01	10	MYH11 PFKP CYFIP1 EP300 FBLN1 SYNE1 GNAL CYR61 ABI1 SPTBN5	1.39
GO:0043005	neuron projection	cellular_component	10/158	849/18668	2.276e-01	3.484e-01	10	KIRREL3 CYFIP1 ADRA2C PTPRK CNTN4 RGS7 GRM1 ITGA1 MAGI2 ABI1	1.39
GO:0005975	carbohydrate metabolic process	biological_process	11/158	937/18668	2.170e-01	3.371e-01	11	PFKP COQ3 ST3GAL6 HS3ST6 OTOG CIT STT3A PRKCE IDUA ADRA1B GALNS	1.39
GO:0007399	nervous system development	biological_process	27/158	2314/18668	8.711e-02	1.865e-01	27	SKI KIRREL3 EP300 SPTBN5 MYH11 ADRA2C OTP DYNLL1 ATIC ITGA1 WNT7B MDGA1 RASA3 FGF18 DSCAML1 TGIF1 FZD2 MAGI2 BMP6 CYFIP1 CDH4 HAPLN4 ABLIM2 ATP8A2 CNTN4 POU4F3 SLC7A5	1.38
GO:0048646	anatomical structure formation involved in morphogenesis	biological_process	13/158	1110/18668	1.938e-01	3.121e-01	13	SKI EP300 FGF18 TGIF1 FZD2 ESRRB PLCD1 MYH11 PIK3CG ATP8A2 CYR61 WNT7B ABI1	1.38
GO:0006351	transcription, DNA-templated	biological_process	43/158	3674/18668	3.452e-02	1.088e-01	43	SKI DR1 FOXK1 EP300 SFRS9 TCF7L1 HOXB7 FOXK2 RREB1 IFNAR2 FOXN1 MDFI ESRRB ASCC2 CHAF1B OTP PTPRK DYNLL1 NEDD4L EEF1D CUL2 ATP2B2 MAP2K3 CHD6 MYCBP ASCC3 TGIF1 FZD2 BMP6 CDK11A HLTF ZNF534 NR1I3 WBP2 ABLIM2 TRIB3 ZNF462 ZNF578 HCK HIVEP2 CYR61 ZBTB46 POU4F3	1.38
GO:0000166	nucleotide binding	molecular_function	27/158	2317/18668	8.824e-02	1.880e-01	27	SFRS9 GNAL RAPGEF4 GIMAP4 MYH11 PIK3CG AK3 PRKCE D2HGDH GIMAP1 PASK ATP2B2 MAP2K3 SEPT9 CHD6 ASCC3 ATP10D CDK11A HLTF PFKP TRIB3 AACS HCK ATP8A2 RAB1B ACSM3 HRNBP3	1.38
GO:0051128	regulation of cellular component organization	biological_process	23/158	1974/18668	1.108e-01	2.158e-01	23	SKI MDGA1 FOXK1 EP300 FBLN1 RREB1 MAGI2 SPTBN5 CDK11A PLCE1 CYFIP1 PALM2 WBP2 CDH4 S100A13 PPFIA1 DYNLL1 HCK ATP8A2 NEDD4L PRKCE CYR61 RAB1B	1.38
GO:0008324	cation transmembrane transporter activity	molecular_function	7/158	602/18668	2.906e-01	4.146e-01	7	KCNJ6 RASA3 ATP2B2 KCNS3 KCNH6 SLC6A18 NHEDC2	1.37
GO:0016301	kinase activity	molecular_function	9/158	778/18668	2.633e-01	3.848e-01	9	PFKP PASK PIK3CG AK3 TRIB3 MAP2K3 HCK PRKCE CDK11A	1.37
GO:0006082	organic acid metabolic process	biological_process	13/158	1123/18668	2.072e-01	3.273e-01	13	ST3GAL6 ATP2B2 MOSC2 CYP4F22 IDUA TRIB3 AACS PRKCE ATIC D2HGDH ACSM3 GALNS SLC7A5	1.37
GO:0005543	phospholipid binding	molecular_function	4/158	346/18668	3.500e-01	4.737e-01	4	ZFYVE28 OSBPL1A PLCD1 SYT8	1.37
GO:0050900	leukocyte migration	biological_process	4/158	344/18668	3.444e-01	4.687e-01	4	HCK PIK3CG ITGA1 SLC7A5	1.37
GO:0045177	apical part of cell	cellular_component	4/158	345/18668	3.472e-01	4.717e-01	4	PASK OTOG SPTBN5 SLC7A5	1.37
GO:1902679	negative regulation of RNA biosynthetic process	biological_process	13/158	1118/18668	2.020e-01	3.213e-01	13	SKI DR1 FOXK1 EP300 TCF7L1 RREB1 TGIF1 MDFI BMP6 NR1I3 TRIB3 PTPRK NEDD4L	1.37
GO:0031252	cell leading edge	cellular_component	4/158	346/18668	3.500e-01	4.737e-01	4	CYFIP1 SAMSN1 PTPRK ABI1	1.37
GO:0071944	cell periphery	cellular_component	57/158	4954/18668	2.215e-02	8.459e-02	57	KIRREL3 OTOG GNAL RAPGEF4 GRM1 GRASP SPTBN5 HLA-DQA1 PIK3CG PALM2 PTPRK DYNLL1 NEDD4L PRKCE MICB ITGA1 ABI1 PASK KCNJ6 RASA3 ATP2B2 DSCAML1 SOCS6 ATP10D TSPAN18 CLCNKB RRH RIMBP2 HCK SLC7A5 SYNE1 KCNS3 IFNAR2 ADRA1B PLCD1 ADRA2C OR2A5 RGS7 CCNY PTPRE WNT7B UNC93A SYT8 MDGA1 FZD2 SLC6A18 MAGI2 PLCE1 CDH4 TRIB3 C2ORF62 ATP8A2 CNTN4 RGS18 KCNH6 GSG1L HLA-B	1.36
GO:0032868	response to insulin	biological_process	5/158	435/18668	3.386e-01	4.619e-01	5	RASA3 TRIB3 PTPRE SPTBN5 FGF18	1.36
GO:0005773	vacuole	cellular_component	7/158	609/18668	3.036e-01	4.263e-01	7	PIK3CG S100A13 HCK OSBPL1A IDUA GALNS HLA-DQA1	1.36
GO:0010975	regulation of neuron projection development	biological_process	4/158	348/18668	3.555e-01	4.803e-01	4	ATP8A2 EP300 CDH4 MAGI2	1.36
GO:0007417	central nervous system development	biological_process	10/158	878/18668	2.671e-01	3.896e-01	10	SKI MDGA1 KIRREL3 HAPLN4 OTP DYNLL1 DSCAML1 CNTN4 ATIC WNT7B	1.35
GO:0036211	protein modification process	biological_process	40/158	3499/18668	5.582e-02	1.417e-01	40	SKI DR1 EP300 ST3GAL6 SAMSN1 SENP5 CIT TPP2 GRM1 MDFI SPTBN5 PIK3CG ADRA2C PTPRK NEDD4L PRKCE CCNY ITGA1 PTPRE ABI1 CUL2 PASK RASA3 ATP2B2 MAP2K3 FBLN1 FGF18 ZFYVE28 SOCS6 RRH BMP6 CDK11A HLTF PLCE1 WBP2 TRIB3 TTC9 HCK STT3A CYR61	1.35
GO:0006464	cellular protein modification process	biological_process	40/158	3499/18668	5.582e-02	1.417e-01	40	SKI DR1 EP300 ST3GAL6 SAMSN1 SENP5 CIT TPP2 GRM1 MDFI SPTBN5 PIK3CG ADRA2C PTPRK NEDD4L PRKCE CCNY ITGA1 PTPRE ABI1 CUL2 PASK RASA3 ATP2B2 MAP2K3 FBLN1 FGF18 ZFYVE28 SOCS6 RRH BMP6 CDK11A HLTF PLCE1 WBP2 TRIB3 TTC9 HCK STT3A CYR61	1.35
GO:0031226	intrinsic component of plasma membrane	cellular_component	18/158	1578/18668	1.724e-01	2.903e-01	18	MDGA1 KCNJ6 RASA3 ATP2B2 KCNS3 IFNAR2 TSPAN18 GRM1 CLCNKB SLC6A18 RRH ADRA1B HLA-DQA1 ADRA2C CDH4 PTPRK ITGA1 HLA-B	1.35
GO:0004674	protein serine/threonine kinase activity	molecular_function	5/158	439/18668	3.483e-01	4.729e-01	5	PRKCE PASK PIK3CG MAP2K3 CDK11A	1.35
GO:0032774	RNA biosynthetic process	biological_process	43/158	3794/18668	5.441e-02	1.412e-01	43	SKI DR1 FOXK1 EP300 SFRS9 TCF7L1 HOXB7 FOXK2 RREB1 IFNAR2 FOXN1 MDFI ESRRB ASCC2 CHAF1B OTP PTPRK DYNLL1 NEDD4L EEF1D CUL2 ATP2B2 MAP2K3 CHD6 MYCBP ASCC3 TGIF1 FZD2 BMP6 CDK11A HLTF ZNF534 NR1I3 WBP2 ABLIM2 TRIB3 ZNF462 ZNF578 HCK HIVEP2 CYR61 ZBTB46 POU4F3	1.34
GO:0030001	metal ion transport	biological_process	9/158	795/18668	2.895e-01	4.132e-01	9	PASK KCNJ6 RASA3 ATP2B2 KCNS3 NEDD4L PRKCE KCNH6 NHEDC2	1.34
GO:0009259	ribonucleotide metabolic process	biological_process	10/158	881/18668	2.714e-01	3.937e-01	10	PLCE1 ST5 AK3 RASA3 GNAL ATIC RAPGEF4 RGS18 RGS7 FZD2	1.34
GO:0051171	regulation of nitrogen compound metabolic process	biological_process	51/158	4508/18668	3.892e-02	1.179e-01	51	DR1 SFRS9 HOXB7 GNAL FOXK2 RREB1 RAPGEF4 ESRRB PTPRK DYNLL1 NEDD4L EEF1D RASA3 ATP2B2 MAP2K3 MYCBP BMP6 ZNF534 ABLIM2 ZNF578 HCK HIVEP2 POU4F3 SKI FOXK1 EP300 TCF7L1 IFNAR2 FOXN1 MDFI ASCC2 CHAF1B OTP RGS7 CUL2 ST5 CHD6 ASCC3 TGIF1 FZD2 CDK11A HLTF PLCE1 NR1I3 WBP2 TRIB3 ZNF462 CYR61 RGS18 ZBTB46 HRNBP3	1.34
GO:0007268	synaptic transmission	biological_process	9/158	799/18668	2.959e-01	4.195e-01	9	MDGA1 KCNJ6 PPFIA1 GNAL KCNS3 PRKCE CNTN4 KCNH6 GRM1	1.33
GO:0001816	cytokine production	biological_process	7/158	623/18668	3.304e-01	4.539e-01	7	PIK3CG EP300 MAP2K3 S100A13 FBLN1 BANK1 HLA-B	1.33
GO:0043087	regulation of GTPase activity	biological_process	6/158	535/18668	3.489e-01	4.733e-01	6	PLCE1 ST5 RASA3 RAPGEF4 RGS18 RGS7	1.33
GO:0042578	phosphoric ester hydrolase activity	molecular_function	4/158	359/18668	3.867e-01	5.061e-01	4	PLCE1 PTPRE PTPRK PLCD1	1.32
GO:0006897	endocytosis	biological_process	7/158	626/18668	3.363e-01	4.605e-01	7	CYFIP1 PIK3CG HCK NEDD4L PRKCE MAGI2 ABI1	1.32
GO:0036094	small molecule binding	molecular_function	29/158	2605/18668	1.251e-01	2.345e-01	29	SFRS9 GNAL OSBPL1A RAPGEF4 PLCD1 GIMAP4 MYH11 PIK3CG AK3 PRKCE D2HGDH GIMAP1 PASK ATP2B2 MAP2K3 SEPT9 CHD6 ASCC3 ATP10D CDK11A HLTF PFKP TRIB3 AACS HCK ATP8A2 RAB1B ACSM3 HRNBP3	1.32
GO:0048856	anatomical structure development	biological_process	57/158	5116/18668	3.871e-02	1.174e-01	57	KIRREL3 HOXB7 FOXK2 RREB1 ESRRB SPTBN5 MYH11 EIF2S2 PIK3CG PALM2 DYNLL1 ATIC ITGA1 ABI1 GIMAP1 ADAMTS2 RASA3 FGF18 DSCAML1 BMP6 HAPLN4 ABLIM2 HCK RAB1B ADAMTSL2 POU4F3 SLC7A5 SKI FOXK1 EP300 TCF7L1 SYNE1 FOXN1 ADRA1B MDFI PLCD1 TMTC3 ADRA2C OTP WNT7B MDGA1 FBLN1 IDUA TGIF1 FZD2 MAGI2 PLCE1 CYFIP1 CDH4 S100A13 AACS ATP8A2 CNTN4 CYR61 FLG2 ZBTB46 HLA-B	1.32
GO:0015267	channel activity	molecular_function	5/158	448/18668	3.704e-01	4.916e-01	5	KCNS3 KCNJ6 KCNH6 RASA3 CLCNKB	1.32
GO:0042592	homeostatic process	biological_process	17/158	1522/18668	2.090e-01	3.275e-01	17	PASK EP300 ATP2B2 IDUA GRM1 FOXN1 ADRA1B BMP6 PLCE1 PIK3CG AACS NXNL2 NEDD4L PRKCE ACSM3 FLG2 WNT7B	1.32
GO:0045596	negative regulation of cell differentiation	biological_process	7/158	627/18668	3.382e-01	4.616e-01	7	SKI TRIB3 TCF7L1 FBLN1 CNTN4 ZBTB46 ESRRB	1.32
GO:0060627	regulation of vesicle-mediated transport	biological_process	4/158	362/18668	3.954e-01	5.145e-01	4	HCK NEDD4L RAPGEF4 MAGI2	1.31
GO:0006979	response to oxidative stress	biological_process	4/158	360/18668	3.896e-01	5.097e-01	4	MICB EP300 PTPRK CHD6	1.31
GO:0019222	regulation of metabolic process	biological_process	73/158	6596/18668	2.354e-02	8.863e-02	73	DR1 SFRS9 HOXB7 GNAL FOXK2 RREB1 RAPGEF4 GRM1 ESRRB SPTBN5 PIK3CG PTPRK DYNLL1 NEDD4L PRKCE EEF1D ITGA1 ABI1 PASK RASA3 ATP2B2 MAP2K3 FGF18 MYCBP SOCS6 RIMBP2 BMP6 ZNF534 ABLIM2 ZNF578 HCK HIVEP2 RAB1B POU4F3 SKI FOXK1 EP300 SAMSN1 TCF7L1 IFNAR2 FOXN1 ADRA1B MDFI CASP7 ASCC2 TMTC3 CHAF1B ADRA2C OTP BANK1 RGS7 CCNY WNT7B CUL2 ST5 FBLN1 CHD6 ZFYVE28 ASCC3 TGIF1 FZD2 MAGI2 CDK11A HLTF PLCE1 NR1I3 WB…	1.31
GO:0007610	behavior	biological_process	8/158	722/18668	3.323e-01	4.557e-01	8	KIRREL3 EP300 OTOG FGF18 ATP8A2 PRKCE GRM1 ADRA1B	1.31
GO:0016477	cell migration	biological_process	13/158	1171/18668	2.613e-01	3.840e-01	13	MDGA1 KIRREL3 FGF18 RREB1 FOXN1 MAGI2 PIK3CG PTPRK HCK PRKCE CYR61 ITGA1 SLC7A5	1.31
GO:0009143	nucleoside triphosphate catabolic process	biological_process	6/158	546/18668	3.734e-01	4.944e-01	6	PLCE1 ST5 RASA3 RAPGEF4 RGS18 RGS7	1.30
GO:0015075	ion transmembrane transporter activity	molecular_function	9/158	819/18668	3.287e-01	4.518e-01	9	KCNJ6 RASA3 ATP2B2 KCNS3 KCNH6 CLCNKB SLC6A18 NHEDC2 SLC7A5	1.30
GO:0002250	adaptive immune response	biological_process	4/158	364/18668	4.012e-01	5.195e-01	4	MICB PIK3CG SAMSN1 HLA-B	1.30
GO:0051223	regulation of protein transport	biological_process	5/158	453/18668	3.830e-01	5.033e-01	5	EP300 FBLN1 MDFI BMP6 BANK1	1.30
GO:0006091	generation of precursor metabolites and energy	biological_process	5/158	454/18668	3.855e-01	5.061e-01	5	KCNS3 PFKP RAPGEF4 ADRA2C ADRA1B	1.30
GO:0006952	defense response	biological_process	20/158	1824/18668	2.079e-01	3.259e-01	20	PASK EP300 RASA3 MAP2K3 FGF18 IFNAR2 SOCS6 FOXN1 SPTBN5 BMP6 HLA-DQA1 CYFIP1 CHAF1B PIK3CG TRIB3 HCK PRKCE MICB ABI1 HLA-B	1.30
GO:0015980	energy derivation by oxidation of organic compounds	biological_process	4/158	363/18668	3.983e-01	5.162e-01	4	KCNS3 RAPGEF4 ADRA2C ADRA1B	1.30
GO:0030097	hemopoiesis	biological_process	8/158	725/18668	3.378e-01	4.623e-01	8	GIMAP1 KIRREL3 EP300 HOXB7 FOXN1 ZBTB46 ABI1 HLA-B	1.30
GO:0007264	small GTPase mediated signal transduction	biological_process	10/158	918/18668	3.272e-01	4.503e-01	10	PLCE1 MYH11 CYFIP1 RASA3 FGF18 RAB1B RREB1 RAPGEF4 ABI1 SPTBN5	1.29
GO:0046130	purine ribonucleoside catabolic process	biological_process	6/158	549/18668	3.801e-01	4.999e-01	6	PLCE1 ST5 RASA3 RAPGEF4 RGS18 RGS7	1.29
GO:0001568	blood vessel development	biological_process	6/158	551/18668	3.847e-01	5.053e-01	6	PIK3CG FGF18 CYR61 FOXN1 WNT7B PLCD1	1.29
GO:0010033	response to organic substance	biological_process	30/158	2746/18668	1.440e-01	2.569e-01	30	SKI EP300 ST3GAL6 GNAL IFNAR2 ADRA1B ESRRB SPTBN5 HLA-DQA1 PIK3CG PTPRK NEDD4L PRKCE MICB PTPRE WNT7B RASA3 ATP2B2 FGF18 SOCS6 TGIF1 MAGI2 BMP6 NR1I3 WBP2 TRIB3 AACS HCK ADAMTSL2 HLA-B	1.29
GO:0055085	transmembrane transport	biological_process	14/158	1286/18668	2.784e-01	4.009e-01	14	PASK KCNJ6 RASA3 ATP2B2 KCNS3 ATP10D CLCNKB SLC6A18 EIF2S2 NEDD4L PRKCE KCNH6 NHEDC2 SLC7A5	1.29
GO:0051270	regulation of cellular component movement	biological_process	8/158	731/18668	3.488e-01	4.734e-01	8	PTPRK FBLN1 FGF18 NEDD4L PRKCE CYR61 RREB1 MAGI2	1.29
GO:0009890	negative regulation of biosynthetic process	biological_process	15/158	1369/18668	2.575e-01	3.793e-01	15	SKI DR1 FOXK1 EP300 ATP2B2 TCF7L1 RREB1 TGIF1 MDFI BMP6 NR1I3 TRIB3 PTPRK BANK1 NEDD4L	1.29
GO:0002521	leukocyte differentiation	biological_process	5/158	457/18668	3.931e-01	5.124e-01	5	GIMAP1 EP300 FOXN1 ZBTB46 HLA-B	1.29
GO:0007165	signal transduction	biological_process	62/158	5709/18668	4.955e-02	1.338e-01	62	GNAL RREB1 RAPGEF4 GRM1 GRASP ESRRB SPTBN5 HLA-DQA1 MYH11 PIK3CG PTPRK DYNLL1 NEDD4L PRKCE EEF1D MICB ITGA1 ABI1 PASK RASA3 ATP2B2 MAP2K3 FGF18 SOCS6 TSPAN18 RRH BMP6 HCK HIVEP2 RAB1B ADAMTSL2 SKI EP300 TCF7L1 IFNAR2 ADRA1B MDFI PLCD1 CASP7 ADRA2C BANK1 OR2A5 RGS7 CCNY PTPRE WNT7B CUL2 ST5 FBLN1 ZFYVE28 TGIF1 FZD2 MAGI2 PLCE1 CYFIP1 NR1I3 TRIB3 S100A13 PPFIA1 CYR61 RGS18 HLA-B	1.28
GO:0032386	regulation of intracellular transport	biological_process	5/158	462/18668	4.060e-01	5.237e-01	5	PRKCE EP300 MDFI DYNLL1 BMP6	1.28
GO:0030335	positive regulation of cell migration	biological_process	4/158	370/18668	4.188e-01	5.357e-01	4	PRKCE CYR61 RREB1 FGF18	1.28
GO:0030424	axon	cellular_component	4/158	369/18668	4.159e-01	5.331e-01	4	CNTN4 KIRREL3 ADRA2C PTPRK	1.28
GO:0033043	regulation of organelle organization	biological_process	10/158	921/18668	3.319e-01	4.555e-01	10	SKI CYFIP1 EP300 WBP2 PPFIA1 DYNLL1 HCK PRKCE RAB1B SPTBN5	1.28
GO:0023052	signaling	biological_process	68/158	6273/18668	4.189e-02	1.230e-01	68	GNAL RREB1 RAPGEF4 GRM1 GRASP ESRRB SPTBN5 HLA-DQA1 MYH11 PIK3CG PTPRK DYNLL1 NEDD4L PRKCE EEF1D MICB ITGA1 ABI1 PASK KCNJ6 RASA3 ATP2B2 MAP2K3 FGF18 SOCS6 TSPAN18 RRH BMP6 HCK HIVEP2 RAB1B ADAMTSL2 SKI EP300 TCF7L1 KCNS3 IFNAR2 ADRA1B MDFI PLCD1 CASP7 ADRA2C BANK1 OR2A5 RGS7 CCNY PTPRE WNT7B CUL2 MDGA1 ST5 FBLN1 ZFYVE28 TGIF1 FZD2 MAGI2 PLCE1 CYFIP1 NR1I3 TRIB3 S100A13 PPFIA1 AACS CNTN4 CYR61 RG…	1.28
GO:0006811	ion transport	biological_process	16/158	1494/18668	2.830e-01	4.055e-01	16	PASK KCNJ6 RASA3 ATP2B2 KCNS3 ATP10D CLCNKB SLC6A18 PRELID2 PPFIA1 ATP8A2 NEDD4L PRKCE KCNH6 NHEDC2 SLC7A5	1.27
GO:0051050	positive regulation of transport	biological_process	8/158	744/18668	3.733e-01	4.945e-01	8	PASK EP300 AACS ATP8A2 NEDD4L PRKCE MAGI2 BMP6	1.27
GO:0046982	protein heterodimerization activity	molecular_function	5/158	465/18668	4.137e-01	5.310e-01	5	DR1 ADRA2C ADRA1B SPTBN5 BMP6	1.27
GO:0007154	cell communication	biological_process	68/158	6385/18668	5.743e-02	1.451e-01	68	GNAL RREB1 RAPGEF4 GRM1 GRASP ESRRB SPTBN5 HLA-DQA1 MYH11 PIK3CG PTPRK DYNLL1 NEDD4L PRKCE EEF1D MICB ITGA1 ABI1 PASK KCNJ6 RASA3 ATP2B2 MAP2K3 FGF18 SOCS6 TSPAN18 RRH BMP6 HCK HIVEP2 RAB1B ADAMTSL2 SKI EP300 TCF7L1 KCNS3 IFNAR2 ADRA1B MDFI PLCD1 CASP7 ADRA2C BANK1 OR2A5 RGS7 CCNY PTPRE WNT7B CUL2 MDGA1 ST5 FBLN1 ZFYVE28 TGIF1 FZD2 MAGI2 PLCE1 CYFIP1 NR1I3 TRIB3 S100A13 PPFIA1 AACS CNTN4 CYR61 RG…	1.26
GO:0009611	response to wounding	biological_process	14/158	1312/18668	3.104e-01	4.331e-01	14	PASK ATP2B2 MAP2K3 FBLN1 RAPGEF4 BMP6 PIK3CG ADRA2C AK3 HCK PRKCE CYR61 ITGA1 SLC7A5	1.26
GO:0007275	multicellular organismal development	biological_process	52/158	4889/18668	9.388e-02	1.945e-01	52	KIRREL3 HOXB7 RREB1 ESRRB SPTBN5 MYH11 EIF2S2 PIK3CG DYNLL1 ATIC ITGA1 ABI1 GIMAP1 ADAMTS2 RASA3 FGF18 DSCAML1 BMP6 HAPLN4 ABLIM2 HIVEP2 ADAMTSL2 POU4F3 SLC7A5 SKI FOXK1 EP300 TCF7L1 FOXN1 ADRA1B MDFI PLCD1 TMTC3 ADRA2C OTP WNT7B MDGA1 FBLN1 IDUA TGIF1 FZD2 MAGI2 PLCE1 CYFIP1 CDH4 AACS ATP8A2 CNTN4 CYR61 FLG2 ZBTB46 HLA-B	1.26
GO:0030234	enzyme regulator activity	molecular_function	10/158	937/18668	3.579e-01	4.813e-01	10	SKI RASA3 TRIB3 FBLN1 PRKCE RGS18 SOCS6 RGS7 CCNY ABI1	1.26
GO:0009154	purine ribonucleotide catabolic process	biological_process	6/158	564/18668	4.148e-01	5.322e-01	6	PLCE1 ST5 RASA3 RAPGEF4 RGS18 RGS7	1.26
GO:0006163	purine nucleotide metabolic process	biological_process	10/158	939/18668	3.612e-01	4.849e-01	10	PLCE1 ST5 AK3 RASA3 GNAL ATIC RAPGEF4 RGS18 RGS7 FZD2	1.26
GO:0005743	mitochondrial inner membrane	cellular_component	5/158	470/18668	4.268e-01	5.426e-01	5	MRPL20 MRPL1 COQ3 MOSC2 NHEDC2	1.26
GO:0010468	regulation of gene expression	biological_process	49/158	4620/18668	1.066e-01	2.113e-01	49	DR1 SFRS9 HOXB7 FOXK2 RREB1 ESRRB PTPRK DYNLL1 NEDD4L EEF1D ATP2B2 MAP2K3 MYCBP BMP6 ZNF534 ABLIM2 ZNF578 HCK HIVEP2 POU4F3 SKI FOXK1 EP300 TCF7L1 IFNAR2 FOXN1 MDFI CASP7 ASCC2 TMTC3 CHAF1B OTP BANK1 WNT7B CUL2 FBLN1 CHD6 ASCC3 TGIF1 FZD2 CDK11A HLTF NR1I3 WBP2 TRIB3 ZNF462 CYR61 ZBTB46 HRNBP3	1.25
GO:2000145	regulation of cell motility	biological_process	7/158	661/18668	4.083e-01	5.257e-01	7	PTPRK FBLN1 FGF18 PRKCE CYR61 RREB1 MAGI2	1.25
GO:0005887	integral component of plasma membrane	cellular_component	16/158	1516/18668	3.082e-01	4.319e-01	16	KCNJ6 ATP2B2 KCNS3 IFNAR2 TSPAN18 GRM1 CLCNKB SLC6A18 RRH ADRA1B HLA-DQA1 ADRA2C CDH4 PTPRK ITGA1 HLA-B	1.25
GO:0019899	enzyme binding	molecular_function	17/158	1619/18668	3.076e-01	4.313e-01	17	SKI PASK EP300 ATP2B2 MAP2K3 RAPGEF4 IFNAR2 GRASP MAGI2 PLCE1 CYFIP1 TRIB3 PTPRK PRKCE CCNY ITGA1 CUL2	1.24
GO:0032502	developmental process	biological_process	60/158	5737/18668	9.596e-02	1.976e-01	60	KIRREL3 HOXB7 FOXK2 RREB1 ESRRB SPTBN5 MYH11 EIF2S2 PIK3CG PALM2 DYNLL1 ATIC ITGA1 ABI1 GIMAP1 ADAMTS2 RASA3 FGF18 DSCAML1 BMP6 HAPLN4 ABLIM2 HCK HIVEP2 RAB1B ADAMTSL2 POU4F3 SLC7A5 SKI FOXK1 EP300 TCF7L1 SYNE1 FOXN1 ADRA1B MDFI PLCD1 TMTC3 ADRA2C OTP WNT7B MDGA1 FBLN1 IDUA TGIF1 FZD2 MAGI2 PLCE1 CYFIP1 NR1I3 CDH4 TRIB3 S100A13 AACS ATP8A2 CNTN4 CYR61 FLG2 ZBTB46 HLA-B	1.24
GO:0030054	cell junction	cellular_component	12/158	1144/18668	3.619e-01	4.831e-01	12	DSCAML1 GRASP FZD2 MAGI2 RIMBP2 CYFIP1 PTPRK PPFIA1 HCK ITGA1 GSG1L ABI1	1.24
GO:0007600	sensory perception	biological_process	10/158	951/18668	3.814e-01	5.014e-01	10	ADRA2C OTOG GNAL NXNL2 ATP8A2 OR2A5 GRM1 FZD2 RRH POU4F3	1.24
GO:0001944	vasculature development	biological_process	6/158	573/18668	4.361e-01	5.506e-01	6	PIK3CG FGF18 CYR61 FOXN1 WNT7B PLCD1	1.24
GO:0005102	receptor binding	molecular_function	15/158	1429/18668	3.281e-01	4.514e-01	15	EP300 FBLN1 FGF18 IDUA MAGI2 BMP6 PIK3CG ADRA2C S100A13 HCK CYR61 MICB ITGA1 WNT7B HLA-B	1.24
GO:2000147	positive regulation of cell motility	biological_process	4/158	380/18668	4.488e-01	5.616e-01	4	PRKCE CYR61 RREB1 FGF18	1.24
GO:0071375	cellular response to peptide hormone stimulus	biological_process	5/158	476/18668	4.427e-01	5.563e-01	5	RASA3 TRIB3 PTPRE SPTBN5 FGF18	1.24
GO:0042995	cell projection	cellular_component	18/158	1717/18668	3.011e-01	4.242e-01	18	KIRREL3 SAMSN1 ATP2B2 HEATR2 GRM1 SLC6A18 MAGI2 SPTBN5 CYFIP1 ADRA2C PTPRK DYNLL1 HCK ATP8A2 CNTN4 RGS7 ITGA1 ABI1	1.24
GO:0006955	immune response	biological_process	18/158	1711/18668	2.947e-01	4.180e-01	18	EP300 SAMSN1 RASA3 MAP2K3 FGF18 IFNAR2 SPTBN5 BMP6 HLA-DQA1 CYFIP1 PIK3CG TRIB3 S100A13 HCK PRKCE MICB ABI1 HLA-B	1.24
GO:0044281	small molecule metabolic process	biological_process	31/158	2984/18668	2.220e-01	3.418e-01	31	ST3GAL6 MOSC2 GNAL CYP4F22 KCNS3 OSBPL1A RAPGEF4 PLCD1 COQ3 PIK3CG ADRA2C AK3 PRKCE ATIC D2HGDH RGS7 GALNS ST5 RASA3 ATP2B2 IDUA FZD2 BMP6 PLCE1 PFKP TRIB3 HS3ST6 AACS RGS18 ACSM3 SLC7A5	1.23
GO:0051726	regulation of cell cycle	biological_process	10/158	958/18668	3.933e-01	5.122e-01	10	PASK EP300 ATP2B2 MAP2K3 PTPRK PRKCE CCNY MAGI2 CDK11A CUL2	1.23
GO:0009100	glycoprotein metabolic process	biological_process	5/158	480/18668	4.534e-01	5.654e-01	5	STT3A IDUA EP300 ST3GAL6 CIT	1.23
GO:0002684	positive regulation of immune system process	biological_process	9/158	863/18668	4.067e-01	5.243e-01	9	CYFIP1 EP300 MAP2K3 HCK PRKCE MICB ABI1 HLA-DQA1 HLA-B	1.23
GO:0051272	positive regulation of cellular component movement	biological_process	4/158	385/18668	4.639e-01	5.765e-01	4	PRKCE CYR61 RREB1 FGF18	1.23
GO:0043687	post-translational protein modification	biological_process	4/158	385/18668	4.639e-01	5.765e-01	4	STT3A ST3GAL6 SENP5 CIT	1.23
GO:0007186	G-protein coupled receptor signaling pathway	biological_process	13/158	1258/18668	3.775e-01	4.987e-01	13	ATP2B2 GNAL RAPGEF4 GRM1 FZD2 RRH ADRA1B PLCE1 PIK3CG ADRA2C RGS18 OR2A5 RGS7	1.22
GO:0097159	organic cyclic compound binding	molecular_function	61/158	5902/18668	1.116e-01	2.171e-01	61	DR1 SFRS9 HOXB7 GNAL FOXK2 RREB1 RAPGEF4 ESRRB CRAMP1L MYH11 EIF2S2 PIK3CG PRKCE EEF1D D2HGDH GIMAP1 PASK ATP2B2 MAP2K3 ATP10D LHFP ZNF534 PFKP ZNF578 KHDC1 HCK HIVEP2 RAB1B POU4F3 MRPL1 FOXK1 EP300 SAMSN1 TCF7L1 MOSC2 SYNE1 CYP4F22 OSBPL1A FOXN1 GIMAP4 ADRA2C AK3 OTP MRPL20 SEPT9 CHD6 ASCC3 TGIF1 CDK11A HLTF CCDC86 NR1I3 WBP2 TRIB3 ZNF462 TTC9 AACS ATP8A2 ACSM3 ZBTB46 HRNBP3	1.22
GO:0005829	cytosol	cellular_component	33/158	3209/18668	2.310e-01	3.518e-01	33	SAMSN1 TPP2 RAPGEF4 GRM1 ADRA1B PLCD1 SPTBN5 CASP7 GIMAP4 MYH11 EIF2S2 CHAF1B PIK3CG DYNLL1 NEDD4L PRKCE ATIC EEF1D ABI1 CUL2 RASA3 MAP2K3 ZFYVE28 PLCE1 PFKP CYFIP1 NR1I3 TRIB3 S100A13 PPFIA1 AACS HCK SLC7A5	1.22
GO:0050877	neurological system process	biological_process	14/158	1352/18668	3.633e-01	4.848e-01	14	SKI EP300 OTOG GNAL GRM1 FZD2 RRH ADRA1B CYFIP1 ADRA2C NXNL2 ATP8A2 OR2A5 POU4F3	1.22
GO:0006812	cation transport	biological_process	10/158	980/18668	4.321e-01	5.479e-01	10	PASK KCNJ6 RASA3 ATP2B2 KCNS3 NEDD4L PRKCE ATP10D KCNH6 NHEDC2	1.21
GO:0031344	regulation of cell projection organization	biological_process	5/158	490/18668	4.804e-01	5.905e-01	5	ATP8A2 RREB1 EP300 CDH4 MAGI2	1.21
GO:0044267	cellular protein metabolic process	biological_process	46/158	4492/18668	1.778e-01	2.966e-01	46	DR1 SENP5 CIT TPP2 GRM1 SPTBN5 EIF2S2 PIK3CG PTPRK NEDD4L PRKCE EEF1D D2HGDH ITGA1 ABI1 PASK RASA3 ATP2B2 MAP2K3 FGF18 SOCS6 RRH BMP6 HCK SKI MRPL1 EP300 ST3GAL6 SAMSN1 MDFI ADRA2C BANK1 MRPL20 CCNY PTPRE CUL2 FBLN1 ZFYVE28 CDK11A HLTF PLCE1 WBP2 TRIB3 TTC9 STT3A CYR61	1.21
GO:0051716	cellular response to stimulus	biological_process	71/158	6916/18668	9.893e-02	2.023e-01	71	GNAL RREB1 RAPGEF4 GRM1 GRASP ESRRB SPTBN5 HLA-DQA1 MYH11 PIK3CG PTPRK DYNLL1 NEDD4L PRKCE EEF1D MICB ITGA1 ABI1 PASK RASA3 ATP2B2 MAP2K3 FGF18 SOCS6 TSPAN18 RRH BMP6 HCK HIVEP2 RAB1B ADAMTSL2 SKI EP300 ST3GAL6 TCF7L1 CYP4F22 IFNAR2 ADRA1B MDFI PLCD1 CASP7 ASCC2 CHAF1B ADRA2C BANK1 OR2A5 RGS7 CCNY PTPRE WNT7B CUL2 ST5 FBLN1 CHD6 ZFYVE28 ASCC3 TGIF1 FZD2 MAGI2 HLTF PLCE1 CYFIP1 NR1I3 WBP2 TRIB3 S1…	1.21
GO:0019752	carboxylic acid metabolic process	biological_process	10/158	984/18668	4.393e-01	5.535e-01	10	TRIB3 ATP2B2 AACS CYP4F22 PRKCE ATIC IDUA D2HGDH ACSM3 SLC7A5	1.20
GO:0034645	cellular macromolecule biosynthetic process	biological_process	50/158	4927/18668	1.814e-01	2.996e-01	50	DR1 SFRS9 HOXB7 CIT FOXK2 RREB1 ESRRB EIF2S2 PTPRK DYNLL1 NEDD4L EEF1D ATP2B2 MAP2K3 MYCBP BMP6 ZNF534 ABLIM2 ZNF578 HCK HIVEP2 POU4F3 SKI MRPL1 FOXK1 EP300 ST3GAL6 TCF7L1 IFNAR2 FOXN1 MDFI ASCC2 CHAF1B OTP BANK1 MRPL20 CUL2 CHD6 ASCC3 TGIF1 FZD2 CDK11A HLTF NR1I3 WBP2 TRIB3 ZNF462 STT3A CYR61 ZBTB46	1.20
GO:0050896	response to stimulus	biological_process	85/158	8386/18668	9.285e-02	1.947e-01	85	RREB1 PTPRK NEDD4L PRKCE ATIC EEF1D ITGA1 ABI1 MAP2K3 FGF18 RRH ABLIM2 RAB1B ADAMTSL2 SLC7A5 EP300 TCF7L1 IFNAR2 ADRA1B PLCD1 CHAF1B ADRA2C RGS7 CUL2 FBLN1 ZFYVE28 TGIF1 FZD2 MAGI2 HLTF PLCE1 NR1I3 WBP2 CDH4 S100A13 PPFIA1 CNTN4 RGS18 KIRREL3 OTOG GNAL RAPGEF4 GRM1 GRASP ESRRB SPTBN5 HLA-DQA1 MYH11 PIK3CG DYNLL1 MICB D2HGDH PASK RASA3 ATP2B2 SOCS6 TSPAN18 BMP6 HCK HIVEP2 POU4F3 SKI ST3GAL6 SAMSN1…	1.20
GO:1901653	cellular response to peptide	biological_process	5/158	491/18668	4.832e-01	5.935e-01	5	RASA3 TRIB3 PTPRE SPTBN5 FGF18	1.20
GO:0052547	regulation of peptidase activity	biological_process	4/158	393/18668	4.885e-01	5.990e-01	4	CYR61 EP300 FBLN1 CASP7	1.20
GO:0022891	substrate-specific transmembrane transporter activity	molecular_function	9/158	883/18668	4.445e-01	5.579e-01	9	KCNJ6 RASA3 ATP2B2 KCNS3 KCNH6 CLCNKB SLC6A18 NHEDC2 SLC7A5	1.20
GO:0016568	chromatin modification	biological_process	6/158	598/18668	4.973e-01	6.077e-01	6	HLTF SKI DR1 EP300 WBP2 CHD6	1.19
GO:0040017	positive regulation of locomotion	biological_process	4/158	397/18668	5.010e-01	6.118e-01	4	PRKCE CYR61 RREB1 FGF18	1.19
GO:0004672	protein kinase activity	molecular_function	6/158	600/18668	5.023e-01	6.131e-01	6	PASK PIK3CG MAP2K3 HCK PRKCE CDK11A	1.18
GO:0006461	protein complex assembly	biological_process	13/158	1307/18668	4.521e-01	5.655e-01	13	SKI SEPT9 KCNS3 HEATR2 MAGI2 SPTBN5 MYH11 CYFIP1 CHAF1B C2ORF62 HCK PRKCE C1QTNF7	1.18
GO:0016020	membrane	cellular_component	89/158	8884/18668	1.069e-01	2.117e-01	89	PGBD5 C6ORF10 XXYLT1 PALM2 PTPRK NEDD4L PRKCE ATIC ITGA1 NHEDC2 ABI1 MAP2K3 CLCNKB RRH KHDC1 RAB1B SLC7A5 MRPL1 IFNAR2 ADRA1B PLCD1 TMTC3 COQ3 ADRA2C RGS7 UNC93A MDGA1 ZFYVE28 TMCO4 FZD2 SLC6A18 MAGI2 HLTF PLCE1 CDH4 TTC9 CNTN4 RGS18 KCNH6 GSG1L KIRREL3 OTOG CIT GNAL RAPGEF4 GRM1 GRASP FAM69B SPTBN5 HLA-DQA1 PIK3CG DYNLL1 CNTNAP5 FAM19A5 MICB GIMAP1 PASK KCNJ6 RASA3 ATP2B2 DSCAML1 SOCS6 ATP10D TS…	1.18
GO:0006950	response to stress	biological_process	39/158	3918/18668	2.755e-01	3.975e-01	39	EP300 MOSC2 RAPGEF4 IFNAR2 FOXN1 MDFI SPTBN5 HLA-DQA1 ASCC2 CHAF1B PIK3CG ADRA2C AK3 PTPRK DYNLL1 PRKCE MICB ITGA1 ABI1 CUL2 PASK RASA3 ATP2B2 MAP2K3 FBLN1 CHD6 FGF18 ASCC3 SOCS6 BMP6 HLTF CYFIP1 TRIB3 AACS HCK CYR61 RAB1B HLA-B SLC7A5	1.18
GO:0010629	negative regulation of gene expression	biological_process	13/158	1314/18668	4.632e-01	5.759e-01	13	SKI DR1 FOXK1 EP300 TCF7L1 RREB1 TGIF1 MDFI BMP6 NR1I3 TRIB3 PTPRK NEDD4L	1.17
GO:0016773	phosphotransferase activity, alcohol group as acceptor	molecular_function	7/158	706/18668	5.088e-01	6.195e-01	7	PFKP PASK PIK3CG MAP2K3 HCK PRKCE CDK11A	1.17
GO:0002520	immune system development	biological_process	8/158	814/18668	5.166e-01	6.253e-01	8	GIMAP1 KIRREL3 EP300 HOXB7 FOXN1 ZBTB46 ABI1 HLA-B	1.16
GO:0016740	transferase activity	molecular_function	18/158	1831/18668	4.375e-01	5.521e-01	18	PASK EP300 ST3GAL6 MAP2K3 CIT CDK11A PFKP XXYLT1 COQ3 PIK3CG AK3 TRIB3 HS3ST6 PARP11 HCK STT3A PRKCE ATIC	1.16
GO:0009615	response to virus	biological_process	4/158	406/18668	5.292e-01	6.369e-01	4	HCK MICB CHAF1B IFNAR2	1.16
GO:0016070	RNA metabolic process	biological_process	44/158	4492/18668	2.965e-01	4.201e-01	44	DR1 SFRS9 HOXB7 FOXK2 RREB1 ESRRB PTPRK DYNLL1 NEDD4L EEF1D ATP2B2 MAP2K3 MYCBP BMP6 ZNF534 ABLIM2 ZNF578 HCK HIVEP2 POU4F3 SKI FOXK1 EP300 TCF7L1 IFNAR2 FOXN1 MDFI ASCC2 CHAF1B OTP CUL2 CHD6 ASCC3 TGIF1 FZD2 CDK11A HLTF NR1I3 WBP2 TRIB3 ZNF462 CYR61 ZBTB46 HRNBP3	1.16
GO:0044770	cell cycle phase transition	biological_process	5/158	510/18668	5.359e-01	6.423e-01	5	EP300 CCNY ATP2B2 DYNLL1 CUL2	1.16
GO:0006281	DNA repair	biological_process	5/158	508/18668	5.303e-01	6.380e-01	5	ASCC2 HLTF CHAF1B ASCC3 EP300	1.16
GO:0048471	perinuclear region of cytoplasm	cellular_component	6/158	616/18668	5.429e-01	6.494e-01	6	CYFIP1 S100A13 SEPT9 PRKCE GRASP MAGI2	1.15
GO:0006412	translation	biological_process	6/158	614/18668	5.378e-01	6.443e-01	6	MRPL1 EIF2S2 EP300 BANK1 MRPL20 EEF1D	1.15
GO:0016192	vesicle-mediated transport	biological_process	13/158	1333/18668	4.940e-01	6.047e-01	13	OSBPL1A RAPGEF4 MAGI2 CYFIP1 PIK3CG S100A13 HCK ATP8A2 NEDD4L PRKCE RAB1B ABI1 SYT8	1.15
GO:0009116	nucleoside metabolic process	biological_process	8/158	821/18668	5.318e-01	6.392e-01	8	PLCE1 ST5 AK3 RASA3 ATIC RAPGEF4 RGS18 RGS7	1.15
GO:0003677	DNA binding	molecular_function	24/158	2465/18668	4.206e-01	5.378e-01	24	DR1 FOXK1 EP300 TCF7L1 HOXB7 FOXK2 RREB1 FOXN1 ESRRB CRAMP1L OTP EEF1D CHD6 TGIF1 LHFP HLTF ZNF534 NR1I3 WBP2 ZNF462 ZNF578 HIVEP2 POU4F3 HRNBP3	1.15
GO:0040012	regulation of locomotion	biological_process	7/158	721/18668	5.439e-01	6.503e-01	7	PTPRK FBLN1 FGF18 PRKCE CYR61 RREB1 MAGI2	1.15
GO:0005215	transporter activity	molecular_function	12/158	1238/18668	5.146e-01	6.242e-01	12	KCNJ6 RASA3 ATP2B2 KCNS3 ATP10D CLCNKB SLC6A18 PRELID2 ATP8A2 KCNH6 NHEDC2 SLC7A5	1.15
GO:0044708	single-organism behavior	biological_process	4/158	410/18668	5.419e-01	6.485e-01	4	PRKCE EP300 ADRA1B OTOG	1.15
GO:0005654	nucleoplasm	cellular_component	27/158	2778/18668	4.069e-01	5.241e-01	27	SKI DR1 EP300 SFRS9 TCF7L1 HOXB7 SENP5 SYNE1 FOXK2 OSBPL1A RREB1 ESRRB CASP7 ASCC2 CHAF1B NEDD4L CUL2 MAP2K3 CHD6 ASCC3 ATP10D TGIF1 HLTF NR1I3 TRIB3 HIVEP2 POU4F3	1.15
GO:0042278	purine nucleoside metabolic process	biological_process	7/158	720/18668	5.415e-01	6.483e-01	7	PLCE1 ST5 AK3 RASA3 RAPGEF4 RGS18 RGS7	1.15
GO:0009605	response to external stimulus	biological_process	24/158	2477/18668	4.338e-01	5.498e-01	24	IFNAR2 SPTBN5 MYH11 CHAF1B PIK3CG DYNLL1 PRKCE MICB ITGA1 PASK RASA3 FGF18 RRH BMP6 CDH4 ABLIM2 AACS HCK ATP8A2 CNTN4 CYR61 RAB1B POU4F3 HLA-B	1.14
GO:0032787	monocarboxylic acid metabolic process	biological_process	5/158	520/18668	5.642e-01	6.710e-01	5	TRIB3 AACS PRKCE IDUA ACSM3	1.14
GO:0030334	regulation of cell migration	biological_process	6/158	624/18668	5.635e-01	6.705e-01	6	PTPRK FGF18 PRKCE CYR61 RREB1 MAGI2	1.14
GO:0005198	structural molecule activity	molecular_function	7/158	724/18668	5.510e-01	6.580e-01	7	MYH11 MRPL1 FBLN1 OTOG MRPL20 FLG2 MAGI2	1.14
GO:0019866	organelle inner membrane	cellular_component	5/158	521/18668	5.671e-01	6.742e-01	5	MRPL1 COQ3 MOSC2 MRPL20 NHEDC2	1.13
GO:0043231	intracellular membrane-bounded organelle	cellular_component	102/158	10619/18668	1.892e-01	3.086e-01	102	SENP5 C6ORF10 FOXK2 TPP2 RREB1 XXYLT1 EIF2S2 PRELID2 NEDD4L PRKCE ATIC EEF1D ITGA1 NHEDC2 ABI1 MAP2K3 FGF18 PARP11 RAB1B SLC7A5 MRPL1 FOXK1 EP300 TCF7L1 ADRA1B COQ3 CHAF1B ADRA2C RGS7 CUL2 MDGA1 ZFYVE28 IDUA TGIF1 FZD2 MAGI2 CDK11A HLTF PLCE1 CCDC86 NR1I3 WBP2 S100A13 TTC9 FLG2 ZBTB46 HRNBP3 DR1 SFRS9 HOXB7 CIT GRM1 FAM69B ESRRB CRAMP1L HLA-DQA1 MYH11 PIK3CG DYNLL1 D2HGDH GIMAP1 PASK KCNJ6 ATP2B2…	1.13
GO:0005730	nucleolus	cellular_component	8/158	840/18668	5.738e-01	6.803e-01	8	HLTF CCDC86 SFRS9 SENP5 FGF18 EEF1D RREB1 CUL2	1.13
GO:0006913	nucleocytoplasmic transport	biological_process	4/158	418/18668	5.674e-01	6.740e-01	4	EP300 SFRS9 MDFI BMP6	1.13
GO:0009058	biosynthetic process	biological_process	59/158	6144/18668	3.013e-01	4.240e-01	59	DR1 SFRS9 HOXB7 CIT GNAL FOXK2 RREB1 ESRRB EIF2S2 PIK3CG PTPRK DYNLL1 NEDD4L ATIC EEF1D ATP2B2 MAP2K3 MYCBP BMP6 ZNF534 ABLIM2 HS3ST6 ZNF578 HCK HIVEP2 POU4F3 SKI MRPL1 FOXK1 EP300 ST3GAL6 TCF7L1 IFNAR2 FOXN1 MDFI ASCC2 COQ3 CHAF1B AK3 OTP BANK1 MRPL20 CUL2 CHD6 ASCC3 TGIF1 FZD2 CDK11A HLTF PLCE1 NR1I3 WBP2 TRIB3 ZNF462 AACS STT3A CYR61 ACSM3 ZBTB46	1.13
GO:0016570	histone modification	biological_process	4/158	419/18668	5.706e-01	6.767e-01	4	SKI DR1 EP300 WBP2	1.13
GO:0016787	hydrolase activity	molecular_function	23/158	2409/18668	4.813e-01	5.914e-01	23	OTOG SENP5 GNAL TPP2 PLCD1 CASP7 MYH11 PTPRK DYNLL1 ATIC PTPRE GALNS ADAMTS2 ATP2B2 SEPT9 CHD6 IDUA ASCC3 ATP10D HLTF PLCE1 ATP8A2 ADAMTSL2	1.13
GO:0051169	nuclear transport	biological_process	4/158	423/18668	5.834e-01	6.897e-01	4	EP300 SFRS9 MDFI BMP6	1.12
GO:0006195	purine nucleotide catabolic process	biological_process	6/158	634/18668	5.895e-01	6.958e-01	6	PLCE1 ST5 RASA3 RAPGEF4 RGS18 RGS7	1.12
GO:0019637	organophosphate metabolic process	biological_process	14/158	1481/18668	5.595e-01	6.671e-01	14	ST5 RASA3 CIT GNAL RAPGEF4 FZD2 PLCD1 PLCE1 PFKP PIK3CG AK3 ATIC RGS18 RGS7	1.12
GO:0051649	establishment of localization in cell	biological_process	23/158	2421/18668	4.957e-01	6.065e-01	23	EP300 SFRS9 SYNE1 KCNS3 RAPGEF4 MDFI SPTBN5 PIK3CG ADRA2C DYNLL1 BANK1 PRKCE SYT8 ATP2B2 FBLN1 MAGI2 BMP6 S100A13 PPFIA1 AACS HCK ATP8A2 RAB1B	1.12
GO:0019538	protein metabolic process	biological_process	50/158	5338/18668	4.256e-01	5.413e-01	50	DR1 SENP5 CIT TPP2 GRM1 SPTBN5 EIF2S2 PIK3CG PTPRK NEDD4L PRKCE EEF1D D2HGDH ITGA1 ABI1 PASK ADAMTS2 RASA3 ATP2B2 MAP2K3 FGF18 SOCS6 RRH BMP6 HCK ADAMTSL2 SKI MRPL1 EP300 ST3GAL6 SAMSN1 MDFI CASP7 ADRA2C BANK1 MRPL20 CCNY PTPRE CUL2 FBLN1 ZFYVE28 IDUA CDK11A HLTF PLCE1 WBP2 TRIB3 TTC9 STT3A CYR61	1.11
GO:0010467	gene expression	biological_process	53/158	5625/18668	3.918e-01	5.121e-01	53	DR1 SFRS9 HOXB7 FOXK2 RREB1 ESRRB EIF2S2 PTPRK DYNLL1 NEDD4L EEF1D ADAMTS2 ATP2B2 MAP2K3 MYCBP BMP6 ZNF534 ABLIM2 ZNF578 HCK HIVEP2 POU4F3 SKI MRPL1 FOXK1 EP300 TCF7L1 IFNAR2 FOXN1 MDFI CASP7 ASCC2 TMTC3 CHAF1B OTP BANK1 MRPL20 WNT7B CUL2 FBLN1 CHD6 ASCC3 TGIF1 FZD2 CDK11A HLTF NR1I3 WBP2 TRIB3 ZNF462 CYR61 ZBTB46 HRNBP3	1.11
GO:0006629	lipid metabolic process	biological_process	12/158	1283/18668	5.948e-01	7.017e-01	12	ST3GAL6 CIT OSBPL1A PLCD1 BMP6 PLCE1 PIK3CG TRIB3 AACS PRKCE CYR61 ACSM3	1.11
GO:0005783	endoplasmic reticulum	cellular_component	15/158	1595/18668	5.671e-01	6.742e-01	15	GIMAP1 CIT CYP4F22 ATP10D FAM69B HLA-DQA1 XXYLT1 TTC9 STT3A PRKCE RAB1B EEF1D WNT7B ABI1 HLA-B	1.11
GO:0070925	organelle assembly	biological_process	5/158	532/18668	5.986e-01	7.057e-01	5	MYH11 EP300 HCK MRPL20 RAB1B	1.11
GO:0050794	regulation of cellular process	biological_process	95/158	10071/18668	2.702e-01	3.921e-01	95	FOXK2 RREB1 PALM2 PTPRK NEDD4L PRKCE EEF1D ITGA1 ABI1 MAP2K3 FGF18 RRH ABLIM2 RAB1B ADAMTSL2 FOXK1 EP300 TCF7L1 IFNAR2 ADRA1B PLCD1 CHAF1B ADRA2C RGS7 CUL2 MDGA1 FBLN1 ZFYVE28 TGIF1 FZD2 MAGI2 CDK11A HLTF PLCE1 NR1I3 WBP2 CDH4 S100A13 PPFIA1 CNTN4 RGS18 KCNH6 ZBTB46 HRNBP3 DR1 SFRS9 HOXB7 GNAL RAPGEF4 GRM1 GRASP ESRRB SPTBN5 HLA-DQA1 MYH11 PIK3CG DYNLL1 MICB PASK KCNJ6 RASA3 ATP2B2 MYCBP SOCS6 TS…	1.11
GO:0046872	metal ion binding	molecular_function	38/158	4063/18668	4.766e-01	5.878e-01	38	SKI EP300 HPCAL1 MOSC2 GNAL CYP4F22 FOXK2 RREB1 ESRRB PLCD1 EIF2S2 PRKCE ITGA1 SYT8 GALNS ADAMTS2 RASA3 ATP2B2 FBLN1 ZFYVE28 ATP10D CLCNKB HLTF ZNF534 PFKP NR1I3 CDH4 ABLIM2 S100A13 ZNF462 ZNF578 ATP8A2 HIVEP2 ZZEF1 ACSM3 ADAMTSL2 FLG2 ZBTB46	1.11
GO:0070062	extracellular vesicular exosome	cellular_component	26/158	2767/18668	5.136e-01	6.235e-01	26	ST3GAL6 HPCAL1 MOSC2 GNAL OSBPL1A RREB1 PLCD1 SPTBN5 MYH11 DYNLL1 NEDD4L ATIC CCNY ITGA1 WNT7B ABI1 GALNS FBLN1 IDUA PFKP CYFIP1 S100A13 RAB1B FLG2 HLA-B SLC7A5	1.11
GO:0044255	cellular lipid metabolic process	biological_process	9/158	954/18668	5.884e-01	6.948e-01	9	PLCE1 PIK3CG ST3GAL6 TRIB3 AACS CIT CYR61 ACSM3 PLCD1	1.11
GO:0008289	lipid binding	molecular_function	6/158	643/18668	6.132e-01	7.203e-01	6	S100A13 ZFYVE28 OSBPL1A ESRRB PLCD1 SYT8	1.10
GO:0008219	cell death	biological_process	18/158	1934/18668	5.805e-01	6.868e-01	18	SKI PASK EP300 MAP2K3 BMP6 CDK11A CASP7 PIK3CG TRIB3 DYNLL1 HCK PRKCE CYR61 EEF1D ITGA1 POU4F3 WNT7B CUL2	1.10
GO:0006915	apoptotic process	biological_process	17/158	1823/18668	5.797e-01	6.864e-01	17	SKI PASK EP300 MAP2K3 BMP6 CDK11A CASP7 PIK3CG TRIB3 DYNLL1 HCK PRKCE CYR61 ITGA1 POU4F3 WNT7B CUL2	1.10
GO:0005634	nucleus	cellular_component	63/158	6776/18668	4.148e-01	5.322e-01	63	DR1 SFRS9 HOXB7 SENP5 C6ORF10 FOXK2 TPP2 RREB1 GRM1 ESRRB CRAMP1L EIF2S2 DYNLL1 NEDD4L PRKCE EEF1D ABI1 PASK MAP2K3 FGF18 MYCBP ATP10D ZNF534 PFKP ZNF578 PARP11 HCK HIVEP2 POU4F3 SKI FOXK1 EP300 SAMSN1 TCF7L1 SYNE1 OSBPL1A FOXN1 ADRA1B MDFI CASP7 ASCC2 CHAF1B OTP RGS7 CCNY PTPRE CUL2 CHD6 ASCC3 TGIF1 MAGI2 CDK11A HLTF CCDC86 NR1I3 WBP2 TRIB3 S100A13 ZNF462 C2ORF62 FLG2 ZBTB46 HRNBP3	1.10
GO:0022857	transmembrane transporter activity	molecular_function	9/158	964/18668	6.096e-01	7.166e-01	9	KCNJ6 RASA3 ATP2B2 KCNS3 KCNH6 CLCNKB SLC6A18 NHEDC2 SLC7A5	1.10
GO:0012501	programmed cell death	biological_process	17/158	1840/18668	6.054e-01	7.122e-01	17	SKI PASK EP300 MAP2K3 BMP6 CDK11A CASP7 PIK3CG TRIB3 DYNLL1 HCK PRKCE CYR61 ITGA1 POU4F3 WNT7B CUL2	1.09
GO:0044237	cellular metabolic process	biological_process	96/158	10382/18668	3.581e-01	4.814e-01	96	SENP5 FOXK2 TPP2 RREB1 EIF2S2 PTPRK NEDD4L PRKCE ATIC EEF1D ITGA1 ABI1 MAP2K3 FGF18 RRH ABLIM2 RAB1B SLC7A5 MRPL1 FOXK1 EP300 TCF7L1 IFNAR2 ADRA1B PLCD1 COQ3 CHAF1B ADRA2C RGS7 CUL2 FBLN1 ZFYVE28 IDUA TGIF1 FZD2 MAGI2 CDK11A HLTF PLCE1 NR1I3 WBP2 TTC9 RGS18 ZBTB46 HRNBP3 DR1 SFRS9 HOXB7 CIT GNAL RAPGEF4 GRM1 ESRRB SPTBN5 PIK3CG DYNLL1 D2HGDH PASK RASA3 ATP2B2 MYCBP SOCS6 RIMBP2 BMP6 ZNF534 PFKP Z…	1.09
GO:0009101	glycoprotein biosynthetic process	biological_process	4/158	432/18668	6.125e-01	7.197e-01	4	STT3A EP300 ST3GAL6 CIT	1.09
GO:0005737	cytoplasm	cellular_component	96/158	10387/18668	3.605e-01	4.841e-01	96	TPP2 RREB1 XXYLT1 EIF2S2 PRELID2 NEDD4L PRKCE ATIC EEF1D ITGA1 NHEDC2 ABI1 MAP2K3 ABLIM2 RAB1B SLC7A5 MRPL1 EP300 ADRA1B PLCD1 GIMAP4 COQ3 CHAF1B ADRA2C RGS7 CUL2 MDGA1 ZFYVE28 IDUA FZD2 MAGI2 CDK11A HLTF PLCE1 NR1I3 ODF3L2 S100A13 TTC9 PPFIA1 RGS18 FLG2 HRNBP3 HOXB7 CIT HEATR2 RAPGEF4 GRM1 GRASP FAM69B SPTBN5 HLA-DQA1 MYH11 PIK3CG DYNLL1 D2HGDH GIMAP1 PASK KCNJ6 RASA3 ATP2B2 MYCBP SOCS6 ATP10D B…	1.09
GO:0043169	cation binding	molecular_function	38/158	4154/18668	5.624e-01	6.703e-01	38	GNAL FOXK2 RREB1 ESRRB EIF2S2 PRKCE ITGA1 ADAMTS2 RASA3 ATP2B2 ATP10D CLCNKB ZNF534 PFKP ABLIM2 ZNF578 HIVEP2 ZZEF1 ADAMTSL2 SKI EP300 HPCAL1 MOSC2 CYP4F22 PLCD1 SYT8 GALNS FBLN1 ZFYVE28 HLTF NR1I3 CDH4 S100A13 ZNF462 ATP8A2 ACSM3 FLG2 ZBTB46	1.08
GO:0051276	chromosome organization	biological_process	9/158	987/18668	6.591e-01	7.702e-01	9	HLTF SKI DR1 CHAF1B EP300 WBP2 ZNF462 TCF7L1 CHD6	1.08
GO:0005768	endosome	cellular_component	7/158	764/18668	6.477e-01	7.584e-01	7	ADRA2C ZFYVE28 ATP8A2 OSBPL1A MAGI2 HLA-DQA1 HLA-B	1.08
GO:0043229	intracellular organelle	cellular_component	107/158	11718/18668	4.027e-01	5.212e-01	107	SENP5 C6ORF10 FOXK2 TPP2 RREB1 XXYLT1 EIF2S2 PRELID2 NEDD4L PRKCE ATIC EEF1D ITGA1 NHEDC2 ABI1 MAP2K3 FGF18 ABLIM2 PARP11 RAB1B SLC7A5 MRPL1 FOXK1 EP300 TCF7L1 ADRA1B COQ3 CHAF1B ADRA2C RGS7 CUL2 MDGA1 ZFYVE28 IDUA TGIF1 FZD2 MAGI2 CDK11A HLTF PLCE1 CCDC86 NR1I3 WBP2 ODF3L2 S100A13 TTC9 FLG2 ZBTB46 HRNBP3 DR1 SFRS9 HOXB7 CIT GRM1 FAM69B ESRRB SPTBN5 CRAMP1L HLA-DQA1 MYH11 PIK3CG DYNLL1 D2HGDH GIM…	1.08
GO:0012505	endomembrane system	cellular_component	33/158	3599/18668	5.699e-01	6.762e-01	33	ST3GAL6 CIT SYNE1 CYP4F22 KCNS3 OSBPL1A FAM69B ADRA1B HLA-DQA1 XXYLT1 ADRA2C PRKCE EEF1D ITGA1 WNT7B ABI1 SYT8 MDGA1 GIMAP1 KCNJ6 ZFYVE28 ASCC3 ATP10D MAGI2 PLCE1 HS3ST6 TTC9 PARP11 HCK ATP8A2 STT3A RAB1B HLA-B	1.08
GO:0009166	nucleotide catabolic process	biological_process	6/158	655/18668	6.450e-01	7.558e-01	6	PLCE1 ST5 RASA3 RAPGEF4 RGS18 RGS7	1.08
GO:0009117	nucleotide metabolic process	biological_process	10/158	1092/18668	6.490e-01	7.596e-01	10	ST5 RASA3 GNAL RAPGEF4 FZD2 PLCE1 AK3 ATIC RGS18 RGS7	1.08
GO:0031981	nuclear lumen	cellular_component	31/158	3406/18668	6.046e-01	7.116e-01	31	SKI DR1 EP300 SFRS9 TCF7L1 HOXB7 SENP5 SYNE1 FOXK2 OSBPL1A RREB1 ESRRB CASP7 ASCC2 CHAF1B NEDD4L EEF1D CUL2 MAP2K3 CHD6 FGF18 ASCC3 ATP10D TGIF1 HLTF CCDC86 NR1I3 WBP2 TRIB3 HIVEP2 POU4F3	1.08
GO:0008152	metabolic process	biological_process	107/158	11798/18668	4.423e-01	5.561e-01	107	SENP5 FOXK2 TPP2 RREB1 XXYLT1 EIF2S2 PTPRK NEDD4L PRKCE ATIC EEF1D ITGA1 ABI1 MAP2K3 FGF18 RRH ABLIM2 PARP11 RAB1B ADAMTSL2 SLC7A5 MRPL1 FOXK1 EP300 TCF7L1 IFNAR2 ADRA1B PLCD1 TMTC3 COQ3 CHAF1B ADRA2C RGS7 CUL2 FBLN1 ZFYVE28 IDUA TGIF1 FZD2 MAGI2 CDK11A HLTF PLCE1 NR1I3 WBP2 TTC9 RGS18 ZBTB46 HRNBP3 DR1 SFRS9 OTOG HOXB7 CIT GNAL RAPGEF4 GRM1 ESRRB SPTBN5 PIK3CG DYNLL1 D2HGDH PASK ADAMTS2 RASA3 AT…	1.07
GO:0022607	cellular component assembly	biological_process	21/158	2321/18668	6.553e-01	7.663e-01	21	SKI EP300 SFRS9 KCNS3 HEATR2 SPTBN5 MYH11 CHAF1B PTPRK MRPL20 PRKCE C1QTNF7 MDGA1 SEPT9 MAGI2 CYFIP1 CDH4 PPFIA1 C2ORF62 HCK RAB1B	1.07
GO:0031090	organelle membrane	cellular_component	27/158	2996/18668	6.531e-01	7.641e-01	27	MRPL1 ST3GAL6 MOSC2 CIT SYNE1 CYP4F22 OSBPL1A FAM69B ADRA1B SPTBN5 HLA-DQA1 XXYLT1 COQ3 MRPL20 WNT7B NHEDC2 GIMAP1 ZFYVE28 ATP10D FZD2 PLCE1 HS3ST6 TTC9 ATP8A2 STT3A RAB1B HLA-B	1.06
GO:0051641	cellular localization	biological_process	25/158	2797/18668	6.878e-01	8.015e-01	25	EP300 SFRS9 SYNE1 KCNS3 RAPGEF4 MDFI SPTBN5 PIK3CG ADRA2C PTPRK DYNLL1 BANK1 NEDD4L PRKCE SYT8 ATP2B2 FBLN1 MAGI2 BMP6 S100A13 PPFIA1 AACS HCK ATP8A2 RAB1B	1.06
GO:0001817	regulation of cytokine production	biological_process	5/158	561/18668	6.832e-01	7.964e-01	5	EP300 MAP2K3 FBLN1 BANK1 HLA-B	1.05
GO:0010256	endomembrane system organization	biological_process	4/158	452/18668	6.778e-01	7.908e-01	4	PPFIA1 SYNE1 SPTBN5 PARP11	1.05
GO:0007608	sensory perception of smell	biological_process	4/158	449/18668	6.680e-01	7.800e-01	4	NXNL2 OR2A5 FZD2 GNAL	1.05
GO:0005576	extracellular region	cellular_component	40/158	4502/18668	6.830e-01	7.965e-01	40	KIRREL3 OTOG GNAL RREB1 SPTBN5 MYH11 DYNLL1 FAM19A5 NEDD4L ATIC ITGA1 ABI1 ADAMTS2 FGF18 DSCAML1 BMP6 PFKP HAPLN4 RAB1B ADAMTSL2 SLC7A5 ST3GAL6 HPCAL1 MOSC2 OSBPL1A IFNAR2 PLCD1 C1QTNF7 CCNY WNT7B GALNS MDGA1 FBLN1 IDUA CYFIP1 S100A13 CNTN4 CYR61 FLG2 HLA-B	1.05
GO:0031224	intrinsic component of membrane	cellular_component	49/158	5526/18668	6.767e-01	7.898e-01	49	KIRREL3 PGBD5 C6ORF10 GRM1 FAM69B HLA-DQA1 XXYLT1 PTPRK CNTNAP5 FAM19A5 MICB ITGA1 NHEDC2 GIMAP1 KCNJ6 RASA3 ATP2B2 DSCAML1 ATP10D TSPAN18 CLCNKB RRH LHFP HS3ST6 KHDC1 SLC7A5 ST3GAL6 SYNE1 KCNS3 IFNAR2 ADRA1B TMTC3 ADRA2C OR2A5 PTPRE UNC93A SYT8 MDGA1 TMCO4 FZD2 SLC6A18 CDH4 ATP8A2 STT3A CNTN4 KCNH6 GSG1L APCDD1L HLA-B	1.05
GO:0006139	nucleobase-containing compound metabolic process	biological_process	53/158	6045/18668	7.300e-01	8.496e-01	53	DR1 SFRS9 HOXB7 GNAL FOXK2 RREB1 RAPGEF4 ESRRB PTPRK DYNLL1 NEDD4L ATIC EEF1D RASA3 ATP2B2 MAP2K3 MYCBP BMP6 ZNF534 ABLIM2 ZNF578 HCK HIVEP2 POU4F3 SKI FOXK1 EP300 TCF7L1 IFNAR2 FOXN1 MDFI ASCC2 CHAF1B AK3 OTP RGS7 CUL2 ST5 CHD6 ASCC3 TGIF1 FZD2 CDK11A HLTF PLCE1 NR1I3 WBP2 TRIB3 ZNF462 CYR61 RGS18 ZBTB46 HRNBP3	1.04
GO:0005622	intracellular	cellular_component	121/158	13800/18668	6.563e-01	7.672e-01	121	SENP5 C6ORF10 FOXK2 TPP2 RREB1 XXYLT1 EIF2S2 PRELID2 NEDD4L PRKCE ATIC EEF1D ITGA1 NHEDC2 ABI1 MAP2K3 FGF18 ABLIM2 PARP11 RAB1B SLC7A5 MRPL1 FOXK1 EP300 TCF7L1 IFNAR2 ADRA1B PLCD1 GIMAP4 COQ3 CHAF1B ADRA2C RGS7 CUL2 MDGA1 ZFYVE28 IDUA TGIF1 FZD2 MAGI2 CDK11A HLTF PLCE1 CCDC86 NR1I3 WBP2 ODF3L2 S100A13 TTC9 PPFIA1 RGS18 FLG2 ZBTB46 HRNBP3 DR1 SFRS9 HOXB7 CIT HEATR2 RAPGEF4 GRM1 GRASP FAM69B ESRRB …	1.04
GO:0038023	signaling receptor activity	molecular_function	12/158	1367/18668	7.523e-01	8.739e-01	12	IFNAR2 GRM1 FZD2 RRH ADRA1B ESRRB HLA-DQA1 NR1I3 ADRA2C PTPRK OR2A5 PTPRE	1.04
GO:0009987	cellular process	biological_process	131/158	14887/18668	6.180e-01	7.250e-01	131	SENP5 FOXK2 TPP2 RREB1 EIF2S2 PALM2 PTPRK NEDD4L PRKCE ATIC EEF1D ITGA1 NHEDC2 ABI1 MAP2K3 FGF18 CLCNKB RRH ABLIM2 PARP11 RAB1B ADAMTSL2 SLC7A5 MRPL1 FOXK1 EP300 TCF7L1 IFNAR2 ADRA1B PLCD1 TMTC3 COQ3 CHAF1B ADRA2C RGS7 CUL2 MDGA1 FBLN1 ZFYVE28 IDUA TGIF1 FZD2 SLC6A18 MAGI2 CDK11A HLTF PLCE1 CCDC86 NR1I3 WBP2 CDH4 S100A13 TTC9 PPFIA1 CNTN4 RGS18 KCNH6 ZBTB46 HRNBP3 DR1 KIRREL3 SFRS9 HOXB7 CIT GNAL…	1.04
GO:0031988	membrane-bounded vesicle	cellular_component	31/158	3524/18668	7.402e-01	8.608e-01	31	ST3GAL6 HPCAL1 MOSC2 GNAL OSBPL1A RREB1 PLCD1 SPTBN5 HLA-DQA1 MYH11 DYNLL1 NEDD4L ATIC CCNY ITGA1 WNT7B ABI1 SYT8 GALNS FBLN1 IDUA FZD2 BMP6 PFKP CYFIP1 S100A13 HCK RAB1B FLG2 HLA-B SLC7A5	1.04
GO:0030162	regulation of proteolysis	biological_process	5/158	566/18668	6.979e-01	8.129e-01	5	EP300 TRIB3 FBLN1 CYR61 CASP7	1.04
GO:0006810	transport	biological_process	38/158	4328/18668	7.404e-01	8.607e-01	38	SFRS9 RAPGEF4 SPTBN5 EIF2S2 PRELID2 PIK3CG DYNLL1 NEDD4L PRKCE NHEDC2 ABI1 PASK KCNJ6 RASA3 ATP2B2 ATP10D CLCNKB BMP6 HCK RAB1B SLC7A5 EP300 KCNS3 OSBPL1A MDFI ADRA2C BANK1 SYT8 FBLN1 SLC6A18 MAGI2 CYFIP1 TRIB3 S100A13 PPFIA1 AACS ATP8A2 KCNH6	1.04
GO:0043434	response to peptide hormone	biological_process	5/158	570/18668	7.097e-01	8.263e-01	5	RASA3 TRIB3 FGF18 PTPRE SPTBN5	1.04
GO:0005740	mitochondrial envelope	cellular_component	6/158	690/18668	7.389e-01	8.597e-01	6	MRPL1 PRELID2 COQ3 MOSC2 MRPL20 NHEDC2	1.03
GO:0046983	protein dimerization activity	molecular_function	10/158	1151/18668	7.717e-01	8.960e-01	10	DR1 SYNE1 DSCAML1 ADRA1B SPTBN5 BMP6 ADRA2C S100A13 ATIC PTPRE	1.03
GO:0008092	cytoskeletal protein binding	molecular_function	7/158	805/18668	7.497e-01	8.712e-01	7	MYH11 CYFIP1 ABLIM2 SYNE1 PRKCE ABI1 SPTBN5	1.03
GO:0005623	cell	cellular_component	139/158	15900/18668	6.642e-01	7.758e-01	139	SENP5 C6ORF10 FOXK2 TPP2 RREB1 XXYLT1 EIF2S2 PRELID2 PALM2 PTPRK NEDD4L PRKCE ATIC EEF1D ITGA1 NHEDC2 ABI1 MAP2K3 FGF18 CLCNKB RRH ABLIM2 PARP11 RAB1B SLC7A5 MRPL1 FOXK1 EP300 TCF7L1 IFNAR2 ADRA1B PLCD1 GIMAP4 COQ3 CHAF1B ADRA2C RGS7 UNC93A CUL2 MDGA1 ZFYVE28 IDUA TGIF1 FZD2 SLC6A18 MAGI2 CDK11A HLTF PLCE1 CCDC86 NR1I3 WBP2 CDH4 ODF3L2 S100A13 TTC9 PPFIA1 CNTN4 RGS18 KCNH6 GSG1L FLG2 ZBTB46 HRNBP…	1.03
GO:0003676	nucleic acid binding	molecular_function	34/158	3950/18668	8.331e-01	9.650e-01	34	DR1 MRPL1 FOXK1 EP300 SAMSN1 SFRS9 TCF7L1 HOXB7 SYNE1 FOXK2 RREB1 FOXN1 ESRRB CRAMP1L EIF2S2 OTP MRPL20 EEF1D CHD6 ASCC3 TGIF1 LHFP HLTF ZNF534 CCDC86 NR1I3 WBP2 ZNF462 ZNF578 KHDC1 HIVEP2 ZBTB46 POU4F3 HRNBP3	1.02
GO:0005515	protein binding	molecular_function	91/158	10566/18668	8.147e-01	9.445e-01	91	SENP5 FOXK2 TPP2 EIF2S2 PTPRK NEDD4L PRKCE ATIC EEF1D ITGA1 ABI1 MAP2K3 FGF18 ABLIM2 RAB1B ADAMTSL2 MRPL1 FOXK1 EP300 TCF7L1 IFNAR2 ADRA1B PLCD1 TMTC3 CHAF1B ADRA2C RGS7 CUL2 FBLN1 ZFYVE28 IDUA TGIF1 FZD2 MAGI2 HLTF PLCE1 CCDC86 WBP2 S100A13 PPFIA1 GSG1L DR1 KIRREL3 SFRS9 HOXB7 CIT GNAL HEATR2 RAPGEF4 GRM1 GRASP FAM69B ESRRB SPTBN5 MYH11 PIK3CG DYNLL1 MICB PASK KCNJ6 ATP2B2 DSCAML1 MYCBP SOCS6 AT…	1.02
GO:0005739	mitochondrion	cellular_component	14/158	1628/18668	8.143e-01	9.444e-01	14	MRPL1 MOSC2 MYCBP PRELID2 COQ3 AK3 DYNLL1 MRPL20 PRKCE ATIC RAB1B D2HGDH ACSM3 NHEDC2	1.02
GO:0055086	nucleobase-containing small molecule metabolic process	biological_process	10/158	1161/18668	7.928e-01	9.202e-01	10	ST5 RASA3 GNAL RAPGEF4 FZD2 PLCE1 AK3 ATIC RGS18 RGS7	1.02
GO:0046483	heterocycle metabolic process	biological_process	53/158	6226/18668	8.948e-01	1	53	DR1 SFRS9 HOXB7 GNAL FOXK2 RREB1 RAPGEF4 ESRRB PTPRK DYNLL1 NEDD4L ATIC EEF1D RASA3 ATP2B2 MAP2K3 MYCBP BMP6 ZNF534 ABLIM2 ZNF578 HCK HIVEP2 POU4F3 SKI FOXK1 EP300 TCF7L1 IFNAR2 FOXN1 MDFI ASCC2 CHAF1B AK3 OTP RGS7 CUL2 ST5 CHD6 ASCC3 TGIF1 FZD2 CDK11A HLTF PLCE1 NR1I3 WBP2 TRIB3 ZNF462 CYR61 RGS18 ZBTB46 HRNBP3	1.01
GO:0031982	vesicle	cellular_component	31/158	3640/18668	8.787e-01	1	31	ST3GAL6 HPCAL1 MOSC2 GNAL OSBPL1A RREB1 PLCD1 SPTBN5 HLA-DQA1 MYH11 DYNLL1 NEDD4L ATIC CCNY ITGA1 WNT7B ABI1 SYT8 GALNS FBLN1 IDUA FZD2 BMP6 PFKP CYFIP1 S100A13 HCK RAB1B FLG2 HLA-B SLC7A5	1.01
GO:0008270	zinc ion binding	molecular_function	10/158	1175/18668	8.223e-01	9.529e-01	10	SKI EP300 ADAMTS2 ESRRB HLTF NR1I3 ABLIM2 S100A13 ZZEF1 ADAMTSL2	1.01
GO:0006807	nitrogen compound metabolic process	biological_process	59/158	6901/18668	8.707e-01	1	59	DR1 SFRS9 HOXB7 GNAL FOXK2 RREB1 RAPGEF4 ESRRB PTPRK DYNLL1 NEDD4L ATIC EEF1D RASA3 ATP2B2 MAP2K3 MYCBP BMP6 ZNF534 ABLIM2 HS3ST6 ZNF578 HCK HIVEP2 POU4F3 SLC7A5 SKI FOXK1 EP300 ST3GAL6 TCF7L1 MOSC2 IFNAR2 FOXN1 MDFI ASCC2 CHAF1B AK3 OTP RGS7 GALNS CUL2 ST5 CHD6 IDUA ASCC3 TGIF1 FZD2 CDK11A HLTF PLCE1 NR1I3 WBP2 TRIB3 ZNF462 CYR61 RGS18 ZBTB46 HRNBP3	1.01
GO:0044822	poly(A) RNA binding	molecular_function	10/158	1169/18668	8.096e-01	9.393e-01	10	MRPL1 SAMSN1 SFRS9 SYNE1 ASCC3 HLTF EIF2S2 CCDC86 MRPL20 HRNBP3	1.01
GO:0016021	integral component of membrane	cellular_component	46/158	5404/18668	8.921e-01	1	46	KIRREL3 PGBD5 C6ORF10 GRM1 FAM69B HLA-DQA1 XXYLT1 PTPRK CNTNAP5 FAM19A5 MICB ITGA1 NHEDC2 GIMAP1 KCNJ6 ATP2B2 DSCAML1 ATP10D TSPAN18 CLCNKB RRH LHFP HS3ST6 KHDC1 SLC7A5 ST3GAL6 SYNE1 KCNS3 IFNAR2 ADRA1B TMTC3 ADRA2C OR2A5 PTPRE UNC93A SYT8 TMCO4 FZD2 SLC6A18 CDH4 ATP8A2 STT3A KCNH6 GSG1L APCDD1L HLA-B	1.01
GO:0033554	cellular response to stress	biological_process	15/158	1781/18668	1	1	15	PASK EP300 MAP2K3 CHD6 ASCC3 MDFI ASCC2 HLTF CHAF1B TRIB3 PTPRK DYNLL1 PRKCE RAB1B CUL2	1.00
GO:0030659	cytoplasmic vesicle membrane	cellular_component	4/158	473/18668	1	1	4	FZD2 WNT7B HLA-DQA1 HLA-B	1.00
GO:0046434	organophosphate catabolic process	biological_process	6/158	712/18668	1	1	6	PLCE1 ST5 RASA3 RAPGEF4 RGS18 RGS7	1.00
GO:0003824	catalytic activity	molecular_function	47/158	5559/18668	1	1	47	OTOG SENP5 CIT GNAL TPP2 MYH11 XXYLT1 PIK3CG PTPRK DYNLL1 NEDD4L PRKCE ATIC D2HGDH PASK ADAMTS2 ATP2B2 MAP2K3 ATP10D PFKP HS3ST6 PARP11 HCK ADAMTSL2 EP300 ST3GAL6 MOSC2 CYP4F22 PLCD1 CASP7 COQ3 AK3 PTPRE GALNS SEPT9 CHD6 IDUA ASCC3 CDK11A HLTF PLCE1 TRIB3 TTC9 AACS ATP8A2 STT3A ACSM3	1.00
GO:0042803	protein homodimerization activity	molecular_function	6/158	709/18668	1	1	6	ADRA2C S100A13 SYNE1 DSCAML1 ATIC PTPRE	1.00
GO:0046914	transition metal ion binding	molecular_function	12/158	1420/18668	1	1	12	SKI EP300 ADAMTS2 MOSC2 CYP4F22 ESRRB HLTF NR1I3 ABLIM2 S100A13 ZZEF1 ADAMTSL2	1.00
GO:0006725	cellular aromatic compound metabolic process	biological_process	53/158	6238/18668	9.059e-01	1	53	DR1 SFRS9 HOXB7 GNAL FOXK2 RREB1 RAPGEF4 ESRRB PTPRK DYNLL1 NEDD4L ATIC EEF1D RASA3 ATP2B2 MAP2K3 MYCBP BMP6 ZNF534 ABLIM2 ZNF578 HCK HIVEP2 POU4F3 SKI FOXK1 EP300 TCF7L1 IFNAR2 FOXN1 MDFI ASCC2 CHAF1B AK3 OTP RGS7 CUL2 ST5 CHD6 ASCC3 TGIF1 FZD2 CDK11A HLTF PLCE1 NR1I3 WBP2 TRIB3 ZNF462 CYR61 RGS18 ZBTB46 HRNBP3	1.00
GO:0006996	organelle organization	biological_process	28/158	3328/18668	1	1	28	SKI DR1 MRPL1 EP300 TCF7L1 SYNE1 SPTBN5 MYH11 CHAF1B DYNLL1 MRPL20 PRKCE ABI1 CHD6 IDUA CDK11A HLTF PLCE1 CYFIP1 WBP2 ABLIM2 ZNF462 PPFIA1 C2ORF62 PARP11 HCK ATP8A2 RAB1B	0.99
GO:0034097	response to cytokine	biological_process	7/158	832/18668	1	1	7	EP300 ST3GAL6 HCK IFNAR2 SOCS6 HLA-DQA1 HLA-B	0.99
GO:0019221	cytokine-mediated signaling pathway	biological_process	5/158	599/18668	1	1	5	HCK IFNAR2 SOCS6 HLA-DQA1 HLA-B	0.99
GO:0032446	protein modification by small protein conjugation	biological_process	7/158	842/18668	1	1	7	HLTF TRIB3 SENP5 TPP2 NEDD4L SOCS6 CUL2	0.98
GO:1901652	response to peptide	biological_process	5/158	603/18668	1	1	5	RASA3 TRIB3 FGF18 PTPRE SPTBN5	0.98
GO:0007049	cell cycle	biological_process	14/158	1708/18668	1	1	14	PASK EP300 ATP2B2 MAP2K3 SEPT9 SENP5 MAGI2 CDK11A CHAF1B PTPRK DYNLL1 PRKCE CCNY CUL2	0.97
GO:0016023	cytoplasmic membrane-bounded vesicle	cellular_component	9/158	1094/18668	1	1	9	IDUA FZD2 HLA-DQA1 MYH11 HCK ITGA1 WNT7B SYT8 HLA-B	0.97
GO:0044772	mitotic cell cycle phase transition	biological_process	4/158	486/18668	1	1	4	EP300 CCNY DYNLL1 CUL2	0.97
GO:0003723	RNA binding	molecular_function	13/158	1582/18668	1	1	13	MRPL1 EP300 SAMSN1 SFRS9 SYNE1 ASCC3 HLTF EIF2S2 CCDC86 KHDC1 MRPL20 EEF1D HRNBP3	0.97
GO:0005856	cytoskeleton	cellular_component	17/158	2100/18668	1	1	17	SKI SYNE1 GRM1 SPTBN5 MYH11 DYNLL1 PRKCE ABI1 KRTAP5-7 PASK SEPT9 MAGI2 NR1I3 ODF3L2 ABLIM2 C2ORF62 HCK	0.96
GO:0034641	cellular nitrogen compound metabolic process	biological_process	53/158	6532/18668	1	1	53	DR1 SFRS9 HOXB7 GNAL FOXK2 RREB1 RAPGEF4 ESRRB PTPRK DYNLL1 NEDD4L ATIC EEF1D RASA3 ATP2B2 MAP2K3 MYCBP BMP6 ZNF534 ABLIM2 ZNF578 HCK HIVEP2 POU4F3 SKI FOXK1 EP300 TCF7L1 IFNAR2 FOXN1 MDFI ASCC2 CHAF1B AK3 OTP RGS7 CUL2 ST5 CHD6 ASCC3 TGIF1 FZD2 CDK11A HLTF PLCE1 NR1I3 WBP2 TRIB3 ZNF462 CYR61 RGS18 ZBTB46 HRNBP3	0.96
GO:0019904	protein domain specific binding	molecular_function	5/158	615/18668	1	1	5	SKI ATP2B2 DYNLL1 GRASP FZD2	0.96
GO:0016485	protein processing	biological_process	6/158	741/18668	1	1	6	EP300 ADAMTS2 TRIB3 FBLN1 CYR61 CASP7	0.96
GO:0071345	cellular response to cytokine stimulus	biological_process	6/158	735/18668	1	1	6	ST3GAL6 HCK IFNAR2 SOCS6 HLA-DQA1 HLA-B	0.96
GO:0012506	vesicle membrane	cellular_component	4/158	490/18668	1	1	4	FZD2 WNT7B HLA-DQA1 HLA-B	0.96
GO:0070613	regulation of protein processing	biological_process	5/158	613/18668	1	1	5	EP300 TRIB3 FBLN1 CYR61 CASP7	0.96
GO:0008233	peptidase activity	molecular_function	5/158	617/18668	1	1	5	ADAMTS2 SENP5 TPP2 ADAMTSL2 CASP7	0.96
GO:0010941	regulation of cell death	biological_process	12/158	1497/18668	1	1	12	SKI PASK EP300 MAP2K3 BMP6 CASP7 PIK3CG DYNLL1 HCK CYR61 EEF1D ITGA1	0.95
GO:0097190	apoptotic signaling pathway	biological_process	5/158	624/18668	1	1	5	EP300 TRIB3 DYNLL1 CASP7 CUL2	0.95
GO:0016567	protein ubiquitination	biological_process	6/158	748/18668	1	1	6	HLTF TRIB3 TPP2 NEDD4L SOCS6 CUL2	0.95
GO:0016482	cytoplasmic transport	biological_process	8/158	1003/18668	1	1	8	EP300 ATP2B2 SFRS9 PRKCE RAB1B MAGI2 MDFI BMP6	0.94
GO:0009056	catabolic process	biological_process	21/158	2630/18668	1	1	21	RAPGEF4 ADRA1B PLCD1 PIK3CG DYNLL1 NEDD4L PRKCE RGS7 GALNS CUL2 ST5 ADAMTS2 RASA3 ATP2B2 IDUA SOCS6 PLCE1 PFKP TRIB3 RAB1B RGS18	0.94
GO:0004888	transmembrane signaling receptor activity	molecular_function	10/158	1263/18668	1	1	10	IFNAR2 GRM1 FZD2 RRH ADRA1B HLA-DQA1 ADRA2C PTPRK OR2A5 PTPRE	0.94
GO:0006954	inflammatory response	biological_process	5/158	626/18668	1	1	5	PASK PIK3CG MAP2K3 HCK BMP6	0.94
GO:0046907	intracellular transport	biological_process	13/158	1659/18668	1	1	13	EP300 ATP2B2 SFRS9 MAGI2 MDFI SPTBN5 BMP6 PIK3CG S100A13 DYNLL1 ATP8A2 PRKCE RAB1B	0.93
GO:0051604	protein maturation	biological_process	6/158	762/18668	1	1	6	EP300 ADAMTS2 TRIB3 FBLN1 CYR61 CASP7	0.93
GO:0043067	regulation of programmed cell death	biological_process	11/158	1420/18668	1	1	11	SKI PASK EP300 MAP2K3 BMP6 CASP7 PIK3CG DYNLL1 HCK CYR61 ITGA1	0.92
GO:0043234	protein complex	cellular_component	33/158	4224/18668	1	1	33	DR1 GRM1 SPTBN5 HLA-DQA1 MYH11 EIF2S2 PIK3CG DYNLL1 EEF1D ITGA1 ABI1 KCNJ6 ATP2B2 CLCNKB HCK SKI EP300 TCF7L1 SYNE1 KCNS3 CHAF1B RGS7 CCNY CUL2 KRTAP5-7 SEPT9 FBLN1 CHD6 MAGI2 CYFIP1 ODF3L2 STT3A HLA-B	0.92
GO:0042981	regulation of apoptotic process	biological_process	11/158	1410/18668	1	1	11	SKI PASK EP300 MAP2K3 BMP6 CASP7 PIK3CG DYNLL1 HCK CYR61 ITGA1	0.92
GO:0051707	response to other organism	biological_process	7/158	905/18668	1	1	7	CHAF1B HCK PRKCE MICB IFNAR2 BMP6 HLA-B	0.91
GO:0007606	sensory perception of chemical stimulus	biological_process	4/158	519/18668	1	1	4	GNAL NXNL2 OR2A5 FZD2	0.91
GO:0031966	mitochondrial membrane	cellular_component	5/158	651/18668	1	1	5	MRPL1 COQ3 MOSC2 MRPL20 NHEDC2	0.91
GO:0004872	receptor activity	molecular_function	12/158	1573/18668	1	1	12	IFNAR2 GRM1 FZD2 RRH ADRA1B ESRRB HLA-DQA1 NR1I3 ADRA2C PTPRK OR2A5 PTPRE	0.90
GO:0009617	response to bacterium	biological_process	4/158	528/18668	1	1	4	HCK PRKCE BMP6 HLA-B	0.90
GO:0031410	cytoplasmic vesicle	cellular_component	9/158	1196/18668	1	1	9	IDUA FZD2 HLA-DQA1 MYH11 HCK ITGA1 WNT7B SYT8 HLA-B	0.89
GO:0009607	response to biotic stimulus	biological_process	7/158	940/18668	1	1	7	CHAF1B HCK PRKCE MICB IFNAR2 BMP6 HLA-B	0.88
GO:0043086	negative regulation of catalytic activity	biological_process	6/158	804/18668	1	1	6	EP300 TRIB3 ATP2B2 ZFYVE28 SOCS6 RIMBP2	0.88
GO:0072594	establishment of protein localization to organelle	biological_process	4/158	535/18668	1	1	4	EP300 DYNLL1 MDFI BMP6	0.88
GO:0005615	extracellular space	cellular_component	10/158	1361/18668	1	1	10	MDGA1 FBLN1 OTOG FGF18 DSCAML1 IFNAR2 BMP6 S100A13 C1QTNF7 WNT7B	0.87
GO:0016874	ligase activity	molecular_function	4/158	543/18668	1	1	4	HLTF AACS NEDD4L ACSM3	0.87
GO:0032991	macromolecular complex	cellular_component	35/158	4815/18668	1	1	35	DR1 GRM1 SPTBN5 HLA-DQA1 MYH11 EIF2S2 PIK3CG DYNLL1 EEF1D ITGA1 ABI1 KCNJ6 ATP2B2 CLCNKB HCK SKI MRPL1 EP300 TCF7L1 SYNE1 KCNS3 CHAF1B MRPL20 RGS7 CCNY CUL2 KRTAP5-7 SEPT9 FBLN1 CHD6 MAGI2 CYFIP1 ODF3L2 STT3A HLA-B	0.86
GO:0006508	proteolysis	biological_process	10/158	1392/18668	1	1	10	EP300 FBLN1 TPP2 SOCS6 CASP7 TRIB3 NEDD4L CYR61 ADAMTSL2 CUL2	0.85
GO:0008104	protein localization	biological_process	15/158	2076/18668	1	1	15	EP300 SYNE1 GRASP MDFI PTPRK DYNLL1 BANK1 NEDD4L FBLN1 MAGI2 BMP6 WBP2 S100A13 PPFIA1 RAB1B	0.85
GO:0022414	reproductive process	biological_process	8/158	1130/18668	1	1	8	ADAMTS2 FBLN1 MYCBP BMP6 EIF2S2 ADRA2C DYNLL1 SYT8	0.84
GO:0009986	cell surface	cellular_component	5/158	707/18668	1	1	5	PTPRK DSCAML1 MICB ITGA1 HLA-B	0.84
GO:0044702	single organism reproductive process	biological_process	7/158	997/18668	1	1	7	EIF2S2 ADAMTS2 FBLN1 DYNLL1 MYCBP SYT8 BMP6	0.83
GO:0016788	hydrolase activity, acting on ester bonds	molecular_function	5/158	719/18668	1	1	5	PLCE1 PTPRK PTPRE PLCD1 GALNS	0.82
GO:0000278	mitotic cell cycle	biological_process	7/158	1024/18668	1	1	7	PASK EP300 MAP2K3 CDK11A DYNLL1 CCNY CUL2	0.81
GO:0033365	protein localization to organelle	biological_process	5/158	727/18668	1	1	5	EP300 DYNLL1 SYNE1 MDFI BMP6	0.81
GO:0004930	G-protein coupled receptor activity	molecular_function	6/158	874/18668	1	1	6	ADRA2C OR2A5 GRM1 FZD2 RRH ADRA1B	0.81
GO:0034613	cellular protein localization	biological_process	9/158	1336/18668	1	1	9	EP300 SYNE1 MAGI2 MDFI BMP6 PTPRK PPFIA1 DYNLL1 NEDD4L	0.80
GO:0051603	proteolysis involved in cellular protein catabolic process	biological_process	4/158	594/18668	1	1	4	TRIB3 NEDD4L SOCS6 CUL2	0.80
GO:0019953	sexual reproduction	biological_process	5/158	750/18668	1	1	5	EIF2S2 ADAMTS2 DYNLL1 MYCBP SYT8	0.79
GO:0042802	identical protein binding	molecular_function	8/158	1195/18668	1	1	8	FBLN1 SYNE1 DSCAML1 GRASP ADRA2C S100A13 ATIC PTPRE	0.79
GO:0055114	oxidation-reduction process	biological_process	7/158	1046/18668	1	1	7	MOSC2 CYP4F22 KCNS3 RAPGEF4 ADRA1B ADRA2C D2HGDH	0.79
GO:0007276	gamete generation	biological_process	4/158	602/18668	1	1	4	EIF2S2 ADAMTS2 DYNLL1 MYCBP	0.79
GO:0044257	cellular protein catabolic process	biological_process	4/158	613/18668	1	1	4	TRIB3 NEDD4L SOCS6 CUL2	0.77
GO:0051301	cell division	biological_process	5/158	773/18668	1	1	5	SEPT9 SENP5 PRKCE CCNY CDK11A	0.76
GO:0000003	reproduction	biological_process	8/158	1237/18668	1	1	8	ADAMTS2 FBLN1 MYCBP BMP6 EIF2S2 ADRA2C DYNLL1 SYT8	0.76
GO:0006974	cellular response to DNA damage stimulus	biological_process	5/158	791/18668	1	1	5	ASCC2 HLTF CHAF1B EP300 ASCC3	0.75
GO:0022402	cell cycle process	biological_process	8/158	1257/18668	1	1	8	EP300 ATP2B2 MAGI2 CDK11A DYNLL1 PRKCE CCNY CUL2	0.75
GO:0045184	establishment of protein localization	biological_process	10/158	1623/18668	1	1	10	EP300 FBLN1 MDFI BMP6 WBP2 S100A13 PPFIA1 DYNLL1 BANK1 RAB1B	0.73
GO:0061024	membrane organization	biological_process	6/158	1011/18668	1	1	6	PPFIA1 DYNLL1 PARP11 ATP8A2 ATP10D MAGI2	0.70
GO:0019439	aromatic compound catabolic process	biological_process	6/158	1011/18668	1	1	6	PLCE1 ST5 RASA3 RAPGEF4 RGS18 RGS7	0.70
GO:0006259	DNA metabolic process	biological_process	6/158	1078/18668	1	1	6	EP300 ASCC3 BMP6 ASCC2 HLTF CHAF1B	0.66
GO:0051606	detection of stimulus	biological_process	4/158	740/18668	1	1	4	ATP8A2 OR2A5 RRH HLA-B	0.64
GO:0030163	protein catabolic process	biological_process	4/158	748/18668	1	1	4	TRIB3 NEDD4L SOCS6 CUL2	0.63
GO:0048609	multicellular organismal reproductive process	biological_process	4/158	772/18668	1	1	4	EIF2S2 ADAMTS2 DYNLL1 MYCBP	0.61
GO:0032504	multicellular organism reproduction	biological_process	4/158	794/18668	1	1	4	EIF2S2 ADAMTS2 DYNLL1 MYCBP	0.60
GO:0015630	microtubule cytoskeleton	cellular_component	5/158	1047/18668	1	1	5	SKI SEPT9 SPTBN5 ODF3L2 DYNLL1	0.56
GO:0015031	protein transport	biological_process	7/158	1494/18668	1	1	7	EP300 FBLN1 MDFI BMP6 S100A13 BANK1 RAB1B	0.55
GO:0005694	chromosome	cellular_component	4/158	855/18668	1	1	4	CHAF1B EP300 WBP2 DYNLL1	0.55
GO:0044265	cellular macromolecule catabolic process	biological_process	4/158	902/18668	1	1	4	TRIB3 NEDD4L SOCS6 CUL2	0.52
