# Supplementary material for: Genome-wide analysis of DNA methylation identifies S100A13 as an epigenetic biomarker in individuals with chronic (≥ 30 years) type 2 diabetes without diabetic retinopathy
Source: Clin Epigenetics. 2020 Jun 3;12:77. doi: 10.1186/s13148-020-00871-z (PMC7268721; doi:10.1186/s13148-020-00871-z)
Supplement: Supplementary file 3 — Additional file 3:. Supplement 3. [file 13148_2020_871_MOESM3_ESM.xlsx]

## Sheet: Sheet1
pathwayID	Description	GeneRatio	BgRatio	pvalue	qvalue	Count	genes	enrich_factor
hsa00531	Glycosaminoglycan degradation	2/48	19/5894	1.231e-03	1.342e-01	2	GALNS IDUA	12.93
hsa00650	Butanoate metabolism	2/48	30/5894	4.511e-03	8.195e-02	2	AACS ACSM3	8.19
hsa05217	Basal cell carcinoma	3/48	55/5894	2.777e-03	1.009e-01	3	FZD2 WNT7B TCF7L1	6.70
hsa00562	Inositol phosphate metabolism	3/48	57/5894	3.159e-03	8.608e-02	3	PLCD1 PLCE1 PIK3CG	6.46
hsa05330	Allograft rejection	2/48	39/5894	9.349e-03	1.132e-01	2	HLA-B HLA-DQA1	6.30
hsa04960	Aldosterone-regulated sodium reabsorption	2/48	42/5894	1.145e-02	1.040e-01	2	NEDD4L PIK3CG	5.85
hsa05332	Graft-versus-host disease	2/48	43/5894	1.221e-02	1.024e-01	2	HLA-B HLA-DQA1	5.71
hsa04940	Type I diabetes mellitus	2/48	45/5894	1.382e-02	1.004e-01	2	HLA-B HLA-DQA1	5.46
hsa05211	Renal cell carcinoma	3/48	70/5894	6.562e-03	1.022e-01	3	CUL2 EP300 PIK3CG	5.26
hsa05416	Viral myocarditis	3/48	72/5894	7.243e-03	9.869e-02	3	HLA-B MYH11 HLA-DQA1	5.12
hsa04930	Type II diabetes mellitus	2/48	48/5894	1.645e-02	1.055e-01	2	PRKCE PIK3CG	5.12
hsa04916	Melanogenesis	4/48	101/5894	3.979e-03	8.674e-02	4	FZD2 WNT7B TCF7L1 EP300	4.86
hsa04070	Phosphatidylinositol signaling system	3/48	78/5894	9.569e-03	1.043e-01	3	PLCD1 PLCE1 PIK3CG	4.72
hsa05213	Endometrial cancer	2/48	52/5894	2.038e-02	1.111e-01	2	TCF7L1 PIK3CG	4.72
hsa04664	Fc epsilon RI signaling pathway	3/48	79/5894	9.999e-03	9.908e-02	3	PRKCE MAP2K3 PIK3CG	4.66
hsa05320	Autoimmune thyroid disease	2/48	54/5894	2.253e-02	1.116e-01	2	HLA-B HLA-DQA1	4.55
hsa04340	Hedgehog signaling pathway	2/48	56/5894	2.481e-02	1.127e-01	2	BMP6 WNT7B	4.39
hsa05221	Acute myeloid leukemia	2/48	58/5894	2.722e-02	1.187e-01	2	TCF7L1 PIK3CG	4.23
hsa04020	Calcium signaling pathway	6/48	177/5894	2.130e-03	1.161e-01	6	PLCD1 PLCE1 GRM1 ATP2B2 ADRA1B GNAL	4.16
hsa05215	Prostate cancer	3/48	89/5894	1.503e-02	1.024e-01	3	TCF7L1 EP300 PIK3CG	4.14
hsa05210	Colorectal cancer	2/48	62/5894	3.241e-02	1.359e-01	2	TCF7L1 PIK3CG	3.96
hsa04666	Fc gamma R-mediated phagocytosis	3/48	95/5894	1.872e-02	1.074e-01	3	PRKCE PIK3CG HCK	3.88
hsa04620	Toll-like receptor signaling pathway	3/48	102/5894	2.371e-02	1.124e-01	3	MAP2K3 IFNAR2 PIK3CG	3.61
hsa04650	Natural killer cell mediated cytotoxicity	4/48	136/5894	1.364e-02	1.062e-01	4	IFNAR2 HLA-B PIK3CG MICB	3.61
hsa04720	Long-term potentiation	2/48	70/5894	4.432e-02	1.725e-01	2	GRM1 EP300	3.51
hsa05218	Melanoma	2/48	71/5894	4.596e-02	1.727e-01	2	FGF18 PIK3CG	3.46
hsa04520	Adherens junction	2/48	73/5894	4.932e-02	1.792e-01	2	TCF7L1 EP300	3.36
hsa05412	Arrhythmogenic right ventricular cardiomyopathy (ARVC)	2/48	74/5894	5.105e-02	1.795e-01	2	ITGA1 TCF7L1	3.32
hsa04310	Wnt signaling pathway	4/48	151/5894	2.065e-02	1.072e-01	4	FZD2 WNT7B TCF7L1 EP300	3.25
hsa04270	Vascular smooth muscle contraction	3/48	116/5894	3.604e-02	1.455e-01	3	PRKCE MYH11 ADRA1B	3.18
hsa04612	Antigen processing and presentation	2/48	78/5894	5.830e-02	1.869e-01	2	HLA-B HLA-DQA1	3.15
hsa04350	TGF-beta signaling pathway	2/48	85/5894	7.219e-02	2.186e-01	2	BMP6 EP300	2.89
hsa05145	Toxoplasmosis	3/48	133/5894	5.549e-02	1.890e-01	3	MAP2K3 PIK3CG HLA-DQA1	2.77
hsa04530	Tight junction	3/48	133/5894	5.549e-02	1.890e-01	3	PRKCE MYH11 MAGI2	2.77
hsa04210	Apoptosis	2/48	89/5894	8.081e-02	2.318e-01	2	PIK3CG CASP7	2.76
hsa04970	Salivary secretion	2/48	89/5894	8.081e-02	2.318e-01	2	ATP2B2 ADRA1B	2.76
hsa04514	Cell adhesion molecules (CAMs)	3/48	136/5894	5.946e-02	1.852e-01	3	HLA-B CDH4 HLA-DQA1	2.71
hsa05200	Pathways in cancer	7/48	327/5894	1.730e-02	1.048e-01	7	CUL2 FZD2 WNT7B TCF7L1 FGF18 EP300 PIK3CG	2.63
hsa04630	Jak-STAT signaling pathway	3/48	155/5894	8.830e-02	2.406e-01	3	IFNAR2 EP300 PIK3CG	2.38
hsa05142	Chagas disease (American trypanosomiasis)	2/48	104/5894	1.174e-01	3.121e-01	2	PIK3CG GNAL	2.36
hsa05146	Amoebiasis	2/48	106/5894	1.228e-01	3.187e-01	2	PIK3CG GNAL	2.32
hsa04810	Regulation of actin cytoskeleton	4/48	214/5894	7.544e-02	2.222e-01	4	CYFIP1 ITGA1 FGF18 PIK3CG	2.30
hsa04670	Leukocyte transendothelial migration	2/48	117/5894	1.543e-01	3.911e-01	2	PIK3CG RAPGEF4	2.10
hsa04142	Lysosome	2/48	121/5894	1.665e-01	4.033e-01	2	GALNS IDUA	2.03
hsa04062	Chemokine signaling pathway	3/48	189/5894	1.558e-01	3.860e-01	3	CCL4L2 PIK3CG HCK	1.95
hsa04380	Osteoclast differentiation	2/48	128/5894	1.888e-01	4.474e-01	2	IFNAR2 PIK3CG	1.92
hsa05160	Hepatitis C	2/48	135/5894	2.123e-01	4.924e-01	2	IFNAR2 PIK3CG	1.82
hsa04120	Ubiquitin mediated proteolysis	2/48	139/5894	2.261e-01	5.134e-01	2	CUL2 NEDD4L	1.77
hsa04145	Phagosome	2/48	156/5894	2.885e-01	6.418e-01	2	HLA-B HLA-DQA1	1.57
hsa04080	Neuroactive ligand-receptor interaction	3/48	272/5894	3.922e-01	8.550e-01	3	GRM1 ADRA1B ADRA2C	1.35
hsa05016	Huntington's disease	2/48	183/5894	3.967e-01	8.478e-01	2	GRM1 EP300	1.34
hsa04510	Focal adhesion	2/48	200/5894	4.688e-01	9.827e-01	2	ITGA1 PIK3CG	1.23
hsa04144	Endocytosis	2/48	203/5894	4.817e-01	9.907e-01	2	HLA-B NEDD4L	1.21
hsa01100	Metabolic pathways	10/48	1131/5894	6.970e-01	1	10	PLCD1 PLCE1 PFKP GALNS ATIC IDUA COQ3 ST3GAL6 STT3A ACSM3	1.09
hsa04150	mTOR signaling pathway	1/48	52/5894	1	1	1	PIK3CG	1.00
hsa00240	Pyrimidine metabolism	1/48	99/5894	1	1	1	AK3	1.00
hsa00670	One carbon pool by folate	1/48	18/5894	1	1	1	ATIC	1.00
hsa00900	Terpenoid backbone biosynthesis	1/48	15/5894	1	1	1	CIT	1.00
hsa04973	Carbohydrate digestion and absorption	1/48	44/5894	1	1	1	PIK3CG	1.00
hsa04012	ErbB signaling pathway	1/48	87/5894	1	1	1	PIK3CG	1.00
hsa04512	ECM-receptor interaction	1/48	85/5894	1	1	1	ITGA1	1.00
hsa05014	Amyotrophic lateral sclerosis (ALS)	1/48	54/5894	1	1	1	MAP2K3	1.00
hsa05323	Rheumatoid arthritis	1/48	92/5894	1	1	1	HLA-DQA1	1.00
hsa04966	Collecting duct acid secretion	1/48	27/5894	1	1	1	CLCNKB	1.00
hsa05010	Alzheimer's disease	1/48	168/5894	1	1	1	CASP7	1.00
hsa05214	Glioma	1/48	65/5894	1	1	1	PIK3CG	1.00
hsa05222	Small cell lung cancer	1/48	85/5894	1	1	1	PIK3CG	1.00
hsa04910	Insulin signaling pathway	1/48	138/5894	1	1	1	PIK3CG	1.00
hsa05140	Leishmaniasis	1/48	73/5894	1	1	1	HLA-DQA1	1.00
hsa05322	Systemic lupus erythematosus	1/48	138/5894	1	1	1	HLA-DQA1	1.00
hsa04972	Pancreatic secretion	1/48	101/5894	1	1	1	ATP2B2	1.00
hsa00130	Ubiquinone and other terpenoid-quinone biosynthesis	1/48	7/5894	1	1	1	COQ3	1.00
hsa00601	Glycosphingolipid biosynthesis	1/48	26/5894	1	1	1	ST3GAL6	1.00
hsa05150	Staphylococcus aureus infection	1/48	56/5894	1	1	1	HLA-DQA1	1.00
hsa04722	Neurotrophin signaling pathway	1/48	127/5894	1	1	1	PIK3CG	1.00
hsa00052	Galactose metabolism	1/48	27/5894	1	1	1	PFKP	1.00
hsa04912	GnRH signaling pathway	1/48	101/5894	1	1	1	MAP2K3	1.00
hsa00010	Glycolysis / Gluconeogenesis	1/48	65/5894	1	1	1	PFKP	1.00
hsa04640	Hematopoietic cell lineage	1/48	88/5894	1	1	1	ITGA1	1.00
hsa04370	VEGF signaling pathway	1/48	76/5894	1	1	1	PIK3CG	1.00
hsa04540	Gap junction	1/48	90/5894	1	1	1	GRM1	1.00
hsa05223	Non-small cell lung cancer	1/48	54/5894	1	1	1	PIK3CG	1.00
hsa04962	Vasopressin-regulated water reabsorption	1/48	44/5894	1	1	1	DYNLL1	1.00
hsa00030	Pentose phosphate pathway	1/48	27/5894	1	1	1	PFKP	1.00
hsa04110	Cell cycle	1/48	128/5894	1	1	1	EP300	1.00
hsa04623	Cytosolic DNA-sensing pathway	1/48	56/5894	1	1	1	CCL4L2	1.00
hsa00510	N-Glycan biosynthesis	1/48	49/5894	1	1	1	STT3A	1.00
hsa03013	RNA transport	1/48	152/5894	1	1	1	EIF2S2	1.00
hsa04330	Notch signaling pathway	1/48	47/5894	1	1	1	EP300	1.00
hsa04360	Axon guidance	1/48	130/5894	1	1	1	ABLIM2	1.00
hsa05216	Thyroid cancer	1/48	29/5894	1	1	1	TCF7L1	1.00
hsa00230	Purine metabolism	1/48	162/5894	1	1	1	ATIC	1.00
hsa04914	Progesterone-mediated oocyte maturation	1/48	87/5894	1	1	1	PIK3CG	1.00
hsa04672	Intestinal immune network for IgA production	1/48	49/5894	1	1	1	HLA-DQA1	1.00
hsa04141	Protein processing in endoplasmic reticulum	1/48	168/5894	1	1	1	STT3A	1.00
hsa04662	B cell receptor signaling pathway	1/48	75/5894	1	1	1	PIK3CG	1.00
hsa05100	Bacterial invasion of epithelial cells	1/48	71/5894	1	1	1	PIK3CG	1.00
hsa05310	Asthma	1/48	31/5894	1	1	1	HLA-DQA1	1.00
hsa00051	Fructose and mannose metabolism	1/48	36/5894	1	1	1	PFKP	1.00
hsa05410	Hypertrophic cardiomyopathy (HCM)	1/48	83/5894	1	1	1	ITGA1	1.00
hsa04730	Long-term depression	1/48	70/5894	1	1	1	GRM1	1.00
hsa05414	Dilated cardiomyopathy	1/48	90/5894	1	1	1	ITGA1	1.00
hsa03040	Spliceosome	1/48	128/5894	1	1	1	SFRS9	1.00
hsa04660	T cell receptor signaling pathway	1/48	108/5894	1	1	1	PIK3CG	1.00
hsa05220	Chronic myeloid leukemia	1/48	73/5894	1	1	1	PIK3CG	1.00
hsa05212	Pancreatic cancer	1/48	70/5894	1	1	1	PIK3CG	1.00
hsa04060	Cytokine-cytokine receptor interaction	2/48	265/5894	1	1	2	IFNAR2 CCL4L2	0.93
hsa04010	MAPK signaling pathway	2/48	268/5894	1	1	2	MAP2K3 FGF18	0.92
hsa04740	Olfactory transduction	2/48	388/5894	1	1	2	GNAL OR2A5	0.63
